# Supplementary material for: Alternative splicing and co-option of transposable elements: the case of TMPO/LAP2α and ZNF451 in mammals
Source: Bioinformatics. 2015 Mar 2;31(14):2257–61. doi: 10.1093/bioinformatics/btv132 (PMC4495291; doi:10.1093/bioinformatics/btv132)
Supplement: Supplementary Data [file supp_btv132_Appendix-tables.xlsx]

## Sheet: Sheet1
ddddd

## Sheet: P.sinensis
Genome version 1.0, Ensembl 77, retrieved from Ensembl
TBLASTN hits (835)					Overlap between TBLASTN hits and annotated repeats *
scaffold	start	end	merged local alignments and corresponding e-values		Repeat	Number of overlaps			Number of overlaps +/-200 bps
JH204817.1	12134	12136	JH204817.1:12135:12135:1e-06		DIRS / LTR	570			734
JH204817.1	126188	127135	JH204817.1:126188:127135:4e-12;JH204817.1:126356:126967:9e-09		Penelope / LINE	163			193
JH204842.1	90416	90418	JH204842.1:90417:90417:3e-05;JH204842.1:90417:90417:1e-16		Unknown	87			144
JH204848.1	6962	6964	JH204848.1:6963:6963:5e-13		Copia / LTR	55			68
JH204860.1	1837	1839	JH204860.1:1838:1838:1e-04
JH204860.1	116057	116059	JH204860.1:116058:116058:4e-11
JH204860.1	499659	499661	JH204860.1:499660:499660:3e-05		*Repeats were annotated at Ensembl, combining RepeatMasker and RepeatModeler
JH204968.1	281353	281355	JH204968.1:281354:281354:1e-12		Further details at http://www.ensembl.org/info/genome/genebuild/2012_07_chinese_softshell_turtle_genebuild.pdf
JH204984.1	437909	438775	JH204984.1:437909:438775:1e-10
JH205202.1	1488827	1488829	JH205202.1:1488828:1488828:5e-11
JH205203.1	399555	399557	JH205203.1:399556:399556:5e-06
JH205203.1	492606	492608	JH205203.1:492607:492607:4e-06
JH205203.1	1079620	1080486	JH205203.1:1079620:1080486:5e-10
JH205210.1	93886	93888	JH205210.1:93887:93887:4e-15
JH205210.1	594641	594643	JH205210.1:594642:594642:4e-08
JH205210.1	618130	618132	JH205210.1:618131:618131:8e-13
JH205210.1	626001	626003	JH205210.1:626002:626002:3e-09
JH205210.1	643485	643487	JH205210.1:643486:643486:4e-04
JH205210.1	741460	741462	JH205210.1:741461:741461:3e-04
JH205222.1	79267	79269	JH205222.1:79268:79268:7e-11
JH205222.1	118539	118541	JH205222.1:118540:118540:1e-10
JH205222.1	188496	189317	JH205222.1:188496:189317:8e-12
JH205222.1	272206	272751	JH205222.1:272206:272751:7e-05
JH205224.1	3509	4129	JH205224.1:3509:4129:6e-10;JH205224.1:3518:4129:2e-06
JH205394.1	7095	7097	JH205394.1:7096:7096:3e-07
JH205394.1	49702	49704	JH205394.1:49703:49703:7e-08
JH205394.1	77704	77706	JH205394.1:77705:77705:1e-14
JH205394.1	1359347	1359942	JH205394.1:1359347:1359676:7e-05;JH205394.1:1359727:1359942:7e-05
JH205394.1	4118432	4118434	JH205394.1:4118433:4118433:1e-04
JH205394.1	4565820	4565822	JH205394.1:4565821:4565821:5e-09
JH205399.1	940	1104	JH205399.1:941:941:3e-14;JH205399.1:1103:1103:5e-04
JH205399.1	771654	771656	JH205399.1:771655:771655:6e-10
JH205399.1	937032	937034	JH205399.1:937033:937033:9e-05
JH205405.1	1314056	1314910	JH205405.1:1314056:1314910:2e-14
JH205405.1	2110438	2110440	JH205405.1:2110439:2110439:1e-08
JH205427.1	350660	350662	JH205427.1:350661:350661:0.003
JH205427.1	533008	533535	JH205427.1:533008:533535:0.006
JH205427.1	3717685	3718176	JH205427.1:3717685:3718176:2e-12
JH205427.1	3729127	3729129	JH205427.1:3729128:3729128:2e-10
JH205543.1	117837	118241	JH205543.1:117837:118241:2e-07
JH205543.1	338618	338998	JH205543.1:338618:338998:6e-08
JH205543.1	426885	427745	JH205543.1:426885:427745:2e-12
JH205551.1	5883	6434	JH205551.1:5883:6434:2e-07
JH205551.1	576344	576952	JH205551.1:576344:576952:6e-12
JH205557.1	211448	212437	JH205557.1:211448:212437:3e-13
JH205571.1	1051717	1052325	JH205571.1:1051717:1052325:1e-04;JH205571.1:1051720:1052325:5e-10
JH205573.1	1996764	1996766	JH205573.1:1996765:1996765:3e-15
JH205573.1	2103497	2103499	JH205573.1:2103498:2103498:5e-07
JH205573.1	2107226	2107228	JH205573.1:2107227:2107227:2e-15
JH205574.1	942055	942669	JH205574.1:942055:942669:2e-10
JH205574.1	2518180	2518683	JH205574.1:2518180:2518683:2e-04
JH205574.1	3357824	3357826	JH205574.1:3357825:3357825:0.003
JH205574.1	4967086	4967616	JH205574.1:4967086:4967616:4e-05
JH205627.1	91	93	JH205627.1:92:92:1e-09
JH205657.1	185087	185089	JH205657.1:185088:185088:1e-08
JH205657.1	298106	298714	JH205657.1:298106:298714:2e-06
JH205657.1	1473398	1473400	JH205657.1:1473399:1473399:7e-05
JH205657.1	1823384	1823893	JH205657.1:1823384:1823893:3e-18
JH205657.1	1859724	1860344	JH205657.1:1859724:1860344:7e-14;JH205657.1:1859733:1860344:0.009
JH205657.1	2530416	2530784	JH205657.1:2530416:2530784:6e-06
JH205657.1	2536100	2536777	JH205657.1:2536100:2536777:3e-09
JH205664.1	227754	228179	JH205664.1:227754:228179:3e-09
JH205674.1	1331151	1331153	JH205674.1:1331152:1331152:6e-11
JH205674.1	2389166	2389855	JH205674.1:2389166:2389855:1e-10;JH205674.1:2389364:2389849:0.003
JH205794.1	733972	733974	JH205794.1:733973:733973:5e-04
JH205799.1	906793	907533	JH205799.1:906793:907533:1e-05
JH205799.1	7469874	7470557	JH205799.1:7469874:7470557:1e-17
JH205816.1	118443	118445	JH205816.1:118444:118444:3e-10
JH205816.1	148353	148355	JH205816.1:148354:148354:5e-13
JH205816.1	242572	242574	JH205816.1:242573:242573:7e-09
JH205838.1	799272	799376	JH205838.1:799273:799273:1e-10;JH205838.1:799375:799375:2e-09
JH205838.1	1327853	1328728	JH205838.1:1327853:1328728:4e-08
JH205860.1	0	2	JH205860.1:1:1:4e-11
JH206084.1	543943	543945	JH206084.1:543944:543944:7e-10
JH206088.1	572106	572108	JH206088.1:572107:572107:0.002
JH206088.1	649897	650060	JH206088.1:649898:649898:7e-10;JH206088.1:650059:650059:7e-10
JH206088.1	665007	665030	JH206088.1:665008:665008:3e-04;JH206088.1:665029:665029:1e-10
JH206088.1	757935	757937	JH206088.1:757936:757936:2e-08
JH206088.1	768111	768113	JH206088.1:768112:768112:3e-08
JH206088.1	783010	783012	JH206088.1:783011:783011:5e-07
JH206088.1	808081	808083	JH206088.1:808082:808082:1e-11
JH206088.1	1226807	1226809	JH206088.1:1226808:1226808:1e-04
JH206090.1	747833	748544	JH206090.1:747833:748243:7e-11;JH206090.1:748245:748544:7e-11
JH206090.1	838481	839101	JH206090.1:838481:839101:5e-14;JH206090.1:838484:839101:1e-04
JH206090.1	1120022	1120024	JH206090.1:1120023:1120023:1e-07
JH206090.1	1319953	1320258	JH206090.1:1319953:1320258:4e-04
JH206102.1	249295	249297	JH206102.1:249296:249296:1e-06
JH206105.1	308802	308804	JH206105.1:308803:308803:2e-10
JH206105.1	470889	471263	JH206105.1:470889:471263:0.009
JH206105.1	842386	842388	JH206105.1:842387:842387:3e-04
JH206105.1	849131	849133	JH206105.1:849132:849132:1e-06
JH206105.1	879487	879489	JH206105.1:879488:879488:6e-05
JH206105.1	969707	969709	JH206105.1:969708:969708:0.002
JH206105.1	1272879	1273382	JH206105.1:1272879:1273382:5e-05
JH206105.1	3303071	3303073	JH206105.1:3303072:3303072:0.001
JH206112.1	6911864	6912451	JH206112.1:6911864:6912451:8e-04
JH206113.1	521933	521935	JH206113.1:521934:521934:2e-06
JH206113.1	535577	535579	JH206113.1:535578:535578:3e-11
JH206113.1	540474	540476	JH206113.1:540475:540475:0.002
JH206139.1	23175	23705	JH206139.1:23175:23705:4e-10
JH206147.1	43460	43462	JH206147.1:43461:43461:3e-17
JH206147.1	1291558	1292337	JH206147.1:1291558:1292337:9e-10;JH206147.1:1291726:1292337:8e-09
JH206164.1	153035	154090	JH206164.1:153035:154090:2e-15
JH206246.1	29306	29308	JH206246.1:29307:29307:1e-09
JH206257.1	508146	508148	JH206257.1:508147:508147:5e-04;JH206257.1:508147:508147:2e-14
JH206257.1	917106	917108	JH206257.1:917107:917107:1e-07;JH206257.1:917107:917107:2e-09
JH206257.1	921839	922729	JH206257.1:921839:922729:2e-09;JH206257.1:922118:922729:9e-08
JH206257.1	974905	974907	JH206257.1:974906:974906:0.001
JH206257.1	1053590	1054054	JH206257.1:1053590:1054054:2e-07
JH206257.1	2216941	2216943	JH206257.1:2216942:2216942:1e-06
JH206269.1	52451	52453	JH206269.1:52452:52452:2e-10
JH206341.1	143928	143930	JH206341.1:143929:143929:3e-11
JH206394.1	121273	121980	JH206394.1:121273:121980:8e-14
JH206394.1	560755	561492	JH206394.1:560755:561492:3e-12
JH206403.1	4059733	4059735	JH206403.1:4059734:4059734:4e-06
JH206403.1	4660166	4660588	JH206403.1:4660166:4660588:4e-06
JH206403.1	4858209	4858550	JH206403.1:4858209:4858550:0.001
JH206403.1	6524130	6524132	JH206403.1:6524131:6524131:1e-09
JH206403.1	6951970	6952350	JH206403.1:6951970:6952350:7e-06
JH206403.1	9478648	9478653	JH206403.1:9478649:9478649:0.001;JH206403.1:9478652:9478652:9e-13
JH206511.1	4019	4444	JH206511.1:4019:4444:3e-09
JH206523.1	50006	50008	JH206523.1:50007:50007:4e-10
JH206525.1	1017053	1017055	JH206525.1:1017054:1017054:3e-09
JH206632.1	107955	108839	JH206632.1:107955:108839:1e-11
JH206634.1	81027	81029	JH206634.1:81028:81028:4e-11
JH206634.1	86939	86941	JH206634.1:86940:86940:2e-06
JH206634.1	116669	116671	JH206634.1:116670:116670:1e-07
JH206637.1	1953784	1954212	JH206637.1:1953784:1954212:0.002
JH206637.1	2500684	2501244	JH206637.1:2500684:2501244:9e-10
JH206637.1	7279381	7280160	JH206637.1:7279381:7280160:9e-10;JH206637.1:7279549:7280160:1e-07
JH206637.1	7508719	7508937	JH206637.1:7508719:7508937:0.007
JH206637.1	9445142	9445570	JH206637.1:9445142:9445570:2e-05
JH206732.1	256798	256800	JH206732.1:256799:256799:1e-10
JH206732.1	296276	296278	JH206732.1:296277:296277:6e-08;JH206732.1:296277:296277:1e-09
JH206732.1	537453	537455	JH206732.1:537454:537454:4e-07
JH206740.1	224502	225080	JH206740.1:224502:225080:0.003
JH206741.1	79650	79652	JH206741.1:79651:79651:3e-09
JH206741.1	289977	290378	JH206741.1:289977:290378:1e-06
JH206741.1	1209176	1209856	JH206741.1:1209176:1209856:4e-10
JH206741.1	1371969	1372205	JH206741.1:1371969:1372205:0.002
JH206741.1	1397471	1397950	JH206741.1:1397471:1397950:5e-07
JH206741.1	1782069	1782092	JH206741.1:1782070:1782070:0.003;JH206741.1:1782091:1782091:7e-11
JH206741.1	1890968	1890970	JH206741.1:1890969:1890969:2e-14
JH206741.1	1958242	1958244	JH206741.1:1958243:1958243:1e-08
JH206741.1	7767648	7767650	JH206741.1:7767649:7767649:3e-14
JH206742.1	1303798	1304544	JH206742.1:1303798:1304544:1e-11
JH206762.1	3693125	3693721	JH206762.1:3693125:3693721:1e-12
JH206787.1	8188	8190	JH206787.1:8189:8189:1e-12
JH206797.1	130517	130519	JH206797.1:130518:130518:5e-05
JH206800.1	6936	7040	JH206800.1:6937:6937:4e-10;JH206800.1:7039:7039:8e-05
JH206811.1	225127	225582	JH206811.1:225127:225582:2e-05
JH206811.1	345916	346533	JH206811.1:345916:346533:4e-13
JH206811.1	355244	355435	JH206811.1:355244:355435:0.001
JH206811.1	356087	356278	JH206811.1:356087:356278:0.001
JH206964.1	174482	175096	JH206964.1:174482:175093:3e-16;JH206964.1:174485:175096:7e-04
JH206964.1	182622	183326	JH206964.1:182622:183326:9e-04;JH206964.1:182706:183323:3e-16
JH206964.1	1445829	1445831	JH206964.1:1445830:1445830:2e-05
JH206964.1	1492857	1492859	JH206964.1:1492858:1492858:1e-12
JH206975.1	270619	271479	JH206975.1:270619:271479:1e-12
JH207122.1	5430354	5431447	JH207122.1:5430354:5430395:0.009;JH207122.1:5430479:5431447:0.009
JH207122.1	6102177	6102872	JH207122.1:6102177:6102872:5e-14
JH207122.1	6826983	6827363	JH207122.1:6826983:6827363:8e-07
JH207122.1	8287960	8287962	JH207122.1:8287961:8287961:2e-09
JH207144.1	153070	153072	JH207144.1:153071:153071:5e-15
JH207154.1	95657	95659	JH207154.1:95658:95658:2e-05
JH207154.1	500738	501340	JH207154.1:500738:501340:3e-13;JH207154.1:500747:501334:0.006
JH207155.1	542073	542426	JH207155.1:542073:542426:0.003
JH207155.1	927844	927846	JH207155.1:927845:927845:0.002;JH207155.1:927845:927845:5e-07
JH207155.1	1070116	1070118	JH207155.1:1070117:1070117:8e-08
JH207155.1	1086649	1086651	JH207155.1:1086650:1086650:3e-05
JH207155.1	1548916	1549377	JH207155.1:1548916:1549377:2e-07
JH207155.1	1565028	1565402	JH207155.1:1565028:1565402:2e-12
JH207155.1	1670652	1671272	JH207155.1:1670652:1671272:7e-10
JH207155.1	1724837	1725430	JH207155.1:1724837:1725430:3e-04
JH207155.1	1743507	1743860	JH207155.1:1743507:1743860:0.004
JH207157.1	20108	20110	JH207157.1:20109:20109:0.001
JH207157.1	24014	24016	JH207157.1:24015:24015:9e-12
JH207157.1	1994173	1994175	JH207157.1:1994174:1994174:1e-06
JH207158.1	558636	559235	JH207158.1:558636:559235:4e-04;JH207158.1:558861:559235:4e-09
JH207158.1	810977	811366	JH207158.1:810977:811366:1e-05
JH207158.1	828063	828680	JH207158.1:828063:828680:3e-06
JH207158.1	8197011	8197013	JH207158.1:8197012:8197012:9e-18
JH207158.1	9811213	9811674	JH207158.1:9811213:9811674:1e-06
JH207158.1	9988869	9988871	JH207158.1:9988870:9988870:3e-10
JH207158.1	9989096	9989098	JH207158.1:9989097:9989097:3e-10
JH207290.1	63799	64512	JH207290.1:63799:64512:1e-09
JH207292.1	887210	887212	JH207292.1:887211:887211:4e-06;JH207292.1:887211:887211:1e-10
JH207292.1	2109639	2110118	JH207292.1:2109639:2110118:6e-04
JH207292.1	2253528	2253530	JH207292.1:2253529:2253529:2e-05
JH207292.1	2979039	2979758	JH207292.1:2979039:2979758:3e-09
JH207292.1	4541668	4542519	JH207292.1:4541668:4542519:6e-12;JH207292.1:4541908:4542519:3e-04
JH207292.1	6501410	6501856	JH207292.1:6501410:6501856:0.003
JH207292.1	7272226	7272675	JH207292.1:7272226:7272675:4e-05
JH207295.1	130536	131381	JH207295.1:130536:131381:3e-10
JH207295.1	1434568	1434849	JH207295.1:1434568:1434849:4e-04
JH207334.1	108534	108536	JH207334.1:108535:108535:6e-05
JH207334.1	172491	172493	JH207334.1:172492:172492:2e-08
JH207334.1	179432	179434	JH207334.1:179433:179433:9e-09
JH207334.1	204962	204964	JH207334.1:204963:204963:5e-10
JH207334.1	226217	226222	JH207334.1:226218:226218:2e-05;JH207334.1:226221:226221:6e-14
JH207334.1	358310	358684	JH207334.1:358310:358684:6e-06
JH207334.1	425502	425504	JH207334.1:425503:425503:9e-05
JH207334.1	479479	480330	JH207334.1:479479:480330:5e-05
JH207334.1	519534	519536	JH207334.1:519535:519535:4e-12
JH207334.1	589530	589532	JH207334.1:589531:589531:5e-08
JH207367.1	470751	471485	JH207367.1:470751:471485:8e-11
JH207367.1	999532	1000236	JH207367.1:999532:1000236:2e-09
JH207369.1	60918	61697	JH207369.1:60918:61697:3e-10;JH207369.1:61086:61697:2e-06
JH207369.1	83865	84263	JH207369.1:83865:84263:2e-06
JH207369.1	228369	228935	JH207369.1:228369:228935:3e-05
JH207369.1	234281	234655	JH207369.1:234281:234655:9e-05
JH207369.1	245157	245717	JH207369.1:245157:245717:3e-09
JH207369.1	269433	269786	JH207369.1:269433:269786:6e-05
JH207369.1	284176	284634	JH207369.1:284176:284634:0.001
JH207369.1	344001	344795	JH207369.1:344001:344795:3e-16
JH207369.1	361765	362334	JH207369.1:361765:362334:4e-12
JH207369.1	374904	375428	JH207369.1:374904:375428:2e-08
JH207369.1	1303959	1303985	JH207369.1:1303960:1303960:6e-06;JH207369.1:1303984:1303984:1e-09
JH207369.1	1643531	1643533	JH207369.1:1643532:1643532:1e-05
JH207369.1	2289250	2289252	JH207369.1:2289251:2289251:8e-07
JH207369.1	2448497	2448499	JH207369.1:2448498:2448498:3e-04
JH207377.1	12522	12524	JH207377.1:12523:12523:8e-19
JH207385.1	739352	740059	JH207385.1:739352:740059:1e-20
JH207385.1	2437925	2437927	JH207385.1:2437926:2437926:5e-06
JH207385.1	2500902	2500904	JH207385.1:2500903:2500903:2e-15
JH207385.1	3082113	3082502	JH207385.1:3082113:3082502:0.005
JH207385.1	3764726	3765196	JH207385.1:3764726:3765196:1e-07
JH207516.1	2122328	2122684	JH207516.1:2122328:2122684:2e-04
JH207522.1	1083458	1083460	JH207522.1:1083459:1083459:3e-06
JH207529.1	141458	141460	JH207529.1:141459:141459:1e-11
JH207529.1	793036	793038	JH207529.1:793037:793037:8e-11
JH207529.1	1306363	1306365	JH207529.1:1306364:1306364:0.001
JH207539.1	3544093	3544572	JH207539.1:3544093:3544572:2e-06
JH207539.1	3563368	3563892	JH207539.1:3563368:3563892:9e-06
JH207539.1	3568106	3568459	JH207539.1:3568106:3568459:4e-04
JH207539.1	3604012	3604521	JH207539.1:3604012:3604521:5e-09
JH207539.1	3800642	3801646	JH207539.1:3800642:3801646:1e-13
JH207667.1	694470	695123	JH207667.1:694470:695123:4e-10
JH207669.1	549688	550092	JH207669.1:549688:550092:7e-05
JH207669.1	1845830	1845832	JH207669.1:1845831:1845831:3e-07
JH207669.1	6241841	6242461	JH207669.1:6241841:6242461:3e-14;JH207669.1:6241850:6242461:9e-04
JH207676.1	326493	326873	JH207676.1:326493:326873:2e-04
JH207676.1	834438	834932	JH207676.1:834438:834932:4e-07
JH207676.1	1539706	1539708	JH207676.1:1539707:1539707:5e-04
JH207676.1	1676479	1676481	JH207676.1:1676480:1676480:8e-06
JH207676.1	1978252	1978713	JH207676.1:1978252:1978713:4e-05
JH207676.1	2099198	2099200	JH207676.1:2099199:2099199:7e-06
JH207676.1	2221926	2221928	JH207676.1:2221927:2221927:6e-08
JH207676.1	2227676	2227678	JH207676.1:2227677:2227677:5e-04
JH207676.1	3413558	3414205	JH207676.1:3413558:3414205:2e-14
JH207676.1	3494640	3495260	JH207676.1:3494640:3495260:3e-15;JH207676.1:3494649:3495260:1e-04
JH207676.1	4245150	4245521	JH207676.1:4245150:4245521:2e-04
JH207676.1	4289254	4290051	JH207676.1:4289254:4290051:6e-09
JH207676.1	4528978	4528980	JH207676.1:4528979:4528979:5e-05
JH207676.1	5670139	5670141	JH207676.1:5670140:5670140:6e-10
JH207676.1	6001633	6002034	JH207676.1:6001633:6002034:7e-05
JH207676.1	10100393	10100854	JH207676.1:10100393:10100854:3e-15
JH207676.1	10316220	10316222	JH207676.1:10316221:10316221:5e-12
JH207676.1	10414929	10414931	JH207676.1:10414930:10414930:2e-06
JH207676.1	10783972	10784358	JH207676.1:10783972:10784358:0.006
JH207829.1	256977	257765	JH207829.1:256977:257765:7e-05
JH207829.1	258169	258915	JH207829.1:258169:258915:5e-12
JH207832.1	2671091	2671996	JH207832.1:2671091:2671996:7e-11
JH207832.1	2805640	2806251	JH207832.1:2805640:2806251:4e-04
JH207832.1	3128137	3128880	JH207832.1:3128137:3128880:3e-14
JH207839.1	597	599	JH207839.1:598:598:4e-11
JH207900.1	8	568	JH207900.1:8:568:2e-18
JH207900.1	4321226	4322206	JH207900.1:4321226:4322206:1e-12
JH207900.1	4994572	4994574	JH207900.1:4994573:4994573:0.005
JH207900.1	6361111	6361995	JH207900.1:6361111:6361995:9e-12
JH207979.1	642787	643290	JH207979.1:642787:643290:2e-06
JH207979.1	1750264	1751022	JH207979.1:1750264:1751019:3e-09;JH207979.1:1750432:1751022:0.002
JH207983.1	606639	607154	JH207983.1:606639:607154:6e-16
JH207985.1	440658	440660	JH207985.1:440659:440659:3e-14
JH207985.1	482161	482163	JH207985.1:482162:482162:5e-08
JH208023.1	733354	733869	JH208023.1:733354:733869:0.003
JH208028.1	300494	300496	JH208028.1:300495:300495:1e-09
JH208030.1	2746701	2746703	JH208030.1:2746702:2746702:4e-04
JH208032.1	686105	686287	JH208032.1:686105:686287:0.005
JH208032.1	5093700	5094296	JH208032.1:5093700:5094296:1e-12
JH208032.1	5426075	5426614	JH208032.1:5426075:5426614:4e-07
JH208034.1	282467	282469	JH208034.1:282468:282468:7e-05
JH208041.1	93206	94036	JH208041.1:93206:94036:5e-08
JH208041.1	1565499	1565501	JH208041.1:1565500:1565500:0.002
JH208041.1	1676975	1676977	JH208041.1:1676976:1676976:9e-08
JH208041.1	1824901	1824903	JH208041.1:1824902:1824902:8e-05
JH208041.1	4474241	4474822	JH208041.1:4474241:4474822:4e-10
JH208041.1	4485115	4485684	JH208041.1:4485115:4485684:1e-05
JH208041.1	6468642	6468911	JH208041.1:6468642:6468911:0.008
JH208047.1	375857	376252	JH208047.1:375857:376252:1e-09
JH208052.1	543059	543499	JH208052.1:543059:543499:4e-06
JH208052.1	727423	727800	JH208052.1:727423:727800:9e-10
JH208052.1	761596	762294	JH208052.1:761596:762294:0.001
JH208058.1	6446	7201	JH208058.1:6446:7201:3e-15;JH208058.1:6611:7201:4e-06
JH208058.1	69554	69556	JH208058.1:69555:69555:1e-10
JH208067.1	1134622	1134624	JH208067.1:1134623:1134623:2e-07
JH208067.1	1185296	1185298	JH208067.1:1185297:1185297:9e-10;JH208067.1:1185297:1185297:2e-11
JH208067.1	1818598	1818600	JH208067.1:1818599:1818599:8e-04
JH208223.1	409	411	JH208223.1:410:410:3e-12
JH208223.1	24685	24687	JH208223.1:24686:24686:4e-05;JH208223.1:24686:24686:1e-13
JH208223.1	31474	31476	JH208223.1:31475:31475:1e-09
JH208224.1	26294	26734	JH208224.1:26294:26734:6e-05
JH208224.1	107325	107885	JH208224.1:107325:107885:1e-13
JH208224.1	452861	452863	JH208224.1:452862:452862:7e-05
JH208257.1	2943573	2944343	JH208257.1:2943573:2944343:2e-05
JH208257.1	3236643	3236645	JH208257.1:3236644:3236644:0.001
JH208257.1	8775879	8775881	JH208257.1:8775880:8775880:7e-09
JH208257.1	8870847	8870849	JH208257.1:8870848:8870848:0.003;JH208257.1:8870848:8870848:2e-05
JH208257.1	14204564	14205307	JH208257.1:14204564:14205307:8e-10
JH208257.1	14333108	14333499	JH208257.1:14333108:14333341:0.002;JH208257.1:14333350:14333499:0.002
JH208278.1	2147	2149	JH208278.1:2148:2148:4e-14
JH208383.1	579	662	JH208383.1:580:580:1e-10;JH208383.1:661:661:1e-06
JH208383.1	832997	833380	JH208383.1:832997:833380:3e-07
JH208383.1	2153595	2153597	JH208383.1:2153596:2153596:0.003
JH208503.1	1442419	1442421	JH208503.1:1442420:1442420:7e-15
JH208503.1	3052654	3053274	JH208503.1:3052654:3053274:5e-15;JH208503.1:3052663:3053274:1e-04
JH208513.1	757732	758349	JH208513.1:757732:758346:3e-12;JH208513.1:757738:758349:3e-05
JH208515.1	1252817	1252819	JH208515.1:1252818:1252818:5e-11
JH208516.1	53005	53670	JH208516.1:53005:53670:1e-04;JH208516.1:53047:53667:5e-17
JH208533.1	202594	202596	JH208533.1:202595:202595:2e-09
JH208533.1	399100	399102	JH208533.1:399101:399101:1e-08
JH208533.1	2710566	2711303	JH208533.1:2710566:2711303:9e-09
JH208533.1	5482619	5482621	JH208533.1:5482620:5482620:2e-04
JH208533.1	5484040	5484042	JH208533.1:5484041:5484041:2e-04
JH208533.1	5682766	5682768	JH208533.1:5682767:5682767:3e-09
JH208533.1	5868538	5869419	JH208533.1:5868538:5869419:2e-09;JH208533.1:5868706:5869317:8e-06
JH208533.1	5889461	5889463	JH208533.1:5889462:5889462:7e-05
JH208534.1	1033791	1034153	JH208534.1:1033791:1034153:5e-06
JH208534.1	1053934	1054314	JH208534.1:1053934:1054314:9e-05
JH208534.1	1056238	1056624	JH208534.1:1056238:1056624:2e-08
JH208534.1	1098602	1099069	JH208534.1:1098602:1099069:2e-10
JH208545.1	18431	18787	JH208545.1:18431:18787:2e-05
JH208545.1	52767	53162	JH208545.1:52767:53162:2e-11
JH208545.1	181000	181581	JH208545.1:181000:181581:8e-11
JH208545.1	188465	188968	JH208545.1:188465:188968:0.003
JH208545.1	352329	352841	JH208545.1:352329:352841:4e-16
JH208545.1	427237	427929	JH208545.1:427237:427929:8e-15;JH208545.1:427321:427929:8e-04
JH208558.1	853937	854041	JH208558.1:853938:853938:5e-10;JH208558.1:854040:854040:2e-05
JH208558.1	1961749	1961751	JH208558.1:1961750:1961750:3e-11
JH208558.1	2067166	2067168	JH208558.1:2067167:2067167:1e-08
JH208664.1	125121	125123	JH208664.1:125122:125122:2e-09
JH208674.1	1418410	1418412	JH208674.1:1418411:1418411:2e-05;JH208674.1:1418411:1418411:2e-13
JH208674.1	1641622	1641624	JH208674.1:1641623:1641623:1e-10
JH208674.1	2897791	2898387	JH208674.1:2897791:2898387:3e-10
JH208674.1	3611033	3611149	JH208674.1:3611034:3611034:1e-07;JH208674.1:3611148:3611148:0.003
JH208674.1	3893554	3893556	JH208674.1:3893555:3893555:3e-05
JH208674.1	3985737	3985739	JH208674.1:3985738:3985738:5e-04
JH208680.1	4955961	4956632	JH208680.1:4955961:4956632:6e-10
JH208680.1	7416159	7416161	JH208680.1:7416160:7416160:0.001
JH208680.1	7421821	7421823	JH208680.1:7421822:7421822:0.001
JH208680.1	7498324	7498749	JH208680.1:7498324:7498749:4e-09
JH208680.1	8913955	8914272	JH208680.1:8913955:8914272:0.001
JH208680.1	10708917	10708919	JH208680.1:10708918:10708918:8e-08
JH208680.1	12223794	12223796	JH208680.1:12223795:12223795:1e-06
JH208680.1	14943864	14943866	JH208680.1:14943865:14943865:1e-06
JH208680.1	14944073	14944075	JH208680.1:14944074:14944074:1e-06
JH208687.1	81282	81284	JH208687.1:81283:81283:4e-04
JH208687.1	164375	164377	JH208687.1:164376:164376:0.009
JH208687.1	381135	381746	JH208687.1:381135:381746:2e-09
JH208687.1	390003	390368	JH208687.1:390003:390368:1e-06
JH208687.1	518825	519415	JH208687.1:518825:519415:1e-05
JH208687.1	900357	900731	JH208687.1:900357:900731:3e-06
JH208694.1	45787	46530	JH208694.1:45787:46530:1e-09
JH208694.1	3773700	3773702	JH208694.1:3773701:3773701:9e-05
JH208695.1	666228	666668	JH208695.1:666228:666668:2e-05
JH208695.1	879585	880028	JH208695.1:879585:880028:3e-04
JH208695.1	1415639	1416034	JH208695.1:1415639:1416034:3e-10
JH208746.1	9512	9514	JH208746.1:9513:9513:5e-10
JH208844.1	587784	587789	JH208844.1:587785:587785:6e-10;JH208844.1:587788:587788:0.009
JH208844.1	765637	765720	JH208844.1:765638:765638:3e-08;JH208844.1:765719:765719:4e-07
JH208853.1	1657891	1657893	JH208853.1:1657892:1657892:5e-05
JH208853.1	1658144	1658146	JH208853.1:1658145:1658145:5e-05
JH208853.1	1676621	1676623	JH208853.1:1676622:1676622:2e-10
JH208853.1	1687947	1687949	JH208853.1:1687948:1687948:2e-04
JH208873.1	861511	861513	JH208873.1:861512:861512:1e-04
JH208873.1	1477805	1478389	JH208873.1:1477805:1478389:7e-05
JH208873.1	1811853	1811855	JH208873.1:1811854:1811854:0.001
JH208873.1	1821976	1822557	JH208873.1:1821976:1822557:7e-08
JH208873.1	2167315	2167320	JH208873.1:2167316:2167316:1e-05;JH208873.1:2167319:2167319:4e-08
JH208873.1	2231565	2231567	JH208873.1:2231566:2231566:5e-04
JH208873.1	2593340	2593342	JH208873.1:2593341:2593341:2e-09
JH208873.1	2649001	2649003	JH208873.1:2649002:2649002:1e-06
JH208873.1	2657689	2657691	JH208873.1:2657690:2657690:1e-11
JH208873.1	3144925	3144927	JH208873.1:3144926:3144926:8e-08;JH208873.1:3144926:3144926:8e-12
JH208873.1	3150793	3150855	JH208873.1:3150794:3150794:2e-06;JH208873.1:3150854:3150854:0.005
JH208873.1	4201763	4201765	JH208873.1:4201764:4201764:8e-04;JH208873.1:4201764:4201764:8e-09
JH209022.1	96442	96444	JH209022.1:96443:96443:3e-19
JH209022.1	580503	580892	JH209022.1:580503:580892:7e-10
JH209024.1	103107	103109	JH209024.1:103108:103108:2e-08
JH209024.1	516737	516739	JH209024.1:516738:516738:3e-10
JH209024.1	3474892	3474975	JH209024.1:3474893:3474893:3e-08;JH209024.1:3474974:3474974:1e-08
JH209024.1	3574496	3574498	JH209024.1:3574497:3574497:7e-10
JH209024.1	3657317	3657319	JH209024.1:3657318:3657318:0.003
JH209028.1	3873255	3873257	JH209028.1:3873256:3873256:2e-07
JH209028.1	4093103	4093972	JH209028.1:4093103:4093972:3e-08
JH209028.1	5239757	5239759	JH209028.1:5239758:5239758:1e-09
JH209028.1	6453830	6453832	JH209028.1:6453831:6453831:2e-05
JH209032.1	445268	445270	JH209032.1:445269:445269:1e-05
JH209032.1	1159804	1160034	JH209032.1:1159804:1160034:3e-04
JH209032.1	5515720	5516280	JH209032.1:5515720:5516280:4e-06
JH209032.1	7914613	7915059	JH209032.1:7914613:7915059:0.001
JH209032.1	8945298	8945759	JH209032.1:8945298:8945759:2e-08
JH209032.1	11216152	11216154	JH209032.1:11216153:11216153:5e-17
JH209110.1	68582	68584	JH209110.1:68583:68583:0.002
JH209110.1	304466	304468	JH209110.1:304467:304467:9e-06
JH209110.1	466893	466895	JH209110.1:466894:466894:1e-11
JH209110.1	969813	970433	JH209110.1:969813:970433:5e-15;JH209110.1:969822:970433:2e-06
JH209111.1	110876	111250	JH209111.1:110876:111250:1e-06
JH209111.1	249640	250203	JH209111.1:249640:250203:1e-07
JH209111.1	268830	269429	JH209111.1:268830:269429:6e-10
JH209111.1	425998	426606	JH209111.1:425998:426606:1e-05
JH209111.1	837366	837689	JH209111.1:837366:837689:6e-08
JH209116.1	504162	504164	JH209116.1:504163:504163:0.003
JH209116.1	1226838	1226840	JH209116.1:1226839:1226839:2e-05
JH209116.1	4023684	4024565	JH209116.1:4023684:4024565:3e-09
JH209116.1	5479312	5479314	JH209116.1:5479313:5479313:4e-04
JH209116.1	5745520	5745522	JH209116.1:5745521:5745521:7e-05
JH209116.1	6976210	6976641	JH209116.1:6976210:6976641:1e-09
JH209116.1	7218212	7218661	JH209116.1:7218212:7218661:2e-04
JH209116.1	7358122	7358685	JH209116.1:7358122:7358685:1e-08
JH209116.1	7445706	7446293	JH209116.1:7445706:7446293:2e-17
JH209116.1	7596010	7596351	JH209116.1:7596010:7596351:9e-09
JH209126.1	139055	139639	JH209126.1:139055:139639:5e-06
JH209129.1	399064	399681	JH209129.1:399064:399681:2e-09
JH209131.1	3158159	3158692	JH209131.1:3158159:3158692:6e-09
JH209131.1	7142852	7143560	JH209131.1:7142852:7143331:5e-12;JH209131.1:7143384:7143560:5e-12
JH209192.1	31721	31723	JH209192.1:31722:31722:7e-05
JH209192.1	87584	87586	JH209192.1:87585:87585:5e-11
JH209275.1	588063	588389	JH209275.1:588063:588389:7e-06
JH209275.1	661008	661468	JH209275.1:661008:661217:2e-09;JH209275.1:661226:661468:2e-09
JH209275.1	767386	768000	JH209275.1:767386:768000:3e-05
JH209275.1	929407	929907	JH209275.1:929407:929907:4e-05
JH209275.1	1039478	1040029	JH209275.1:1039478:1040029:1e-06
JH209275.1	1099207	1099587	JH209275.1:1099207:1099587:3e-08
JH209282.1	305990	305992	JH209282.1:305991:305991:2e-12
JH209282.1	327609	327611	JH209282.1:327610:327610:5e-05
JH209282.1	743277	743279	JH209282.1:743278:743278:7e-07
JH209282.1	746172	746174	JH209282.1:746173:746173:5e-08
JH209282.1	1704820	1704822	JH209282.1:1704821:1704821:2e-07
JH209303.1	2081432	2081434	JH209303.1:2081433:2081433:1e-04
JH209303.1	2133117	2133119	JH209303.1:2133118:2133118:1e-06
JH209303.1	2135720	2135722	JH209303.1:2135721:2135721:2e-08
JH209303.1	2229787	2229789	JH209303.1:2229788:2229788:2e-06
JH209303.1	2820687	2821235	JH209303.1:2820687:2821235:3e-11
JH209303.1	2925199	2925654	JH209303.1:2925199:2925654:8e-11
JH209303.1	6307185	6307544	JH209303.1:6307185:6307544:2e-07
JH209303.1	7640668	7641288	JH209303.1:7640668:7641288:1e-17;JH209303.1:7640677:7641288:1e-06
JH209303.1	9135213	9135941	JH209303.1:9135213:9135941:4e-09
JH209331.1	567773	567775	JH209331.1:567774:567774:1e-09
JH209331.1	1546643	1546645	JH209331.1:1546644:1546644:4e-06
JH209331.1	1959600	1959602	JH209331.1:1959601:1959601:1e-04
JH209334.1	663677	663679	JH209334.1:663678:663678:4e-11
JH209340.1	352999	353001	JH209340.1:353000:353000:6e-12
JH209340.1	1366406	1366408	JH209340.1:1366407:1366407:2e-07
JH209340.1	2775296	2776087	JH209340.1:2775296:2776087:4e-04
JH209340.1	2795445	2796104	JH209340.1:2795445:2796104:1e-06
JH209340.1	2800754	2801452	JH209340.1:2800754:2801452:8e-04
JH209340.1	3173913	3174773	JH209340.1:3173913:3174773:5e-12
JH209423.1	531066	531671	JH209423.1:531066:531671:4e-13
JH209423.1	1455109	1455111	JH209423.1:1455110:1455110:0.004
JH209423.1	3013942	3014343	JH209423.1:3013942:3014343:3e-08
JH209435.1	175770	176393	JH209435.1:175770:176393:1e-10
JH209435.1	178115	179116	JH209435.1:178115:179116:1e-10
JH209439.1	3282487	3282489	JH209439.1:3282488:3282488:4e-10
JH209439.1	3372842	3372844	JH209439.1:3372843:3372843:0.001
JH209439.1	3390565	3390567	JH209439.1:3390566:3390566:4e-20
JH209439.1	3441572	3441574	JH209439.1:3441573:3441573:3e-06
JH209444.1	2324449	2324844	JH209444.1:2324449:2324844:4e-10
JH209446.1	874392	874394	JH209446.1:874393:874393:2e-09
JH209446.1	905426	905428	JH209446.1:905427:905427:2e-07
JH209475.1	1359094	1359096	JH209475.1:1359095:1359095:3e-11
JH209475.1	1493125	1493127	JH209475.1:1493126:1493126:0.005
JH209475.1	2616774	2617151	JH209475.1:2616774:2617151:3e-05
JH209475.1	4600907	4601278	JH209475.1:4600907:4601278:2e-10
JH209536.1	20210	20212	JH209536.1:20211:20211:5e-11
JH209544.1	1189020	1189022	JH209544.1:1189021:1189021:0.005
JH209544.1	1556010	1556024	JH209544.1:1556011:1556011:2e-13;JH209544.1:1556023:1556023:0.003
JH209544.1	1588542	1588544	JH209544.1:1588543:1588543:2e-09
JH209544.1	1617535	1617576	JH209544.1:1617536:1617536:6e-06;JH209544.1:1617575:1617575:6e-11
JH209546.1	683759	683761	JH209546.1:683760:683760:1e-10
JH209548.1	261314	262021	JH209548.1:261314:262021:5e-20
JH209548.1	268919	269377	JH209548.1:268919:269377:5e-06
JH209548.1	317175	317552	JH209548.1:317175:317552:4e-08
JH209548.1	358699	359061	JH209548.1:358699:359061:0.002
JH209548.1	584615	585325	JH209548.1:584615:585325:3e-21
JH209548.1	589366	589743	JH209548.1:589366:589743:1e-10
JH209556.1	54451	55035	JH209556.1:54451:55035:0.006
JH209564.1	2351590	2351592	JH209564.1:2351591:2351591:0.006
JH209564.1	7874095	7874784	JH209564.1:7874095:7874784:3e-09
JH209564.1	8356271	8356273	JH209564.1:8356272:8356272:2e-07
JH209564.1	8543741	8544301	JH209564.1:8543741:8544301:9e-08
JH209564.1	8592402	8593010	JH209564.1:8592402:8593010:3e-10
JH209564.1	8651935	8652681	JH209564.1:8651935:8652681:2e-08
JH209564.1	8657678	8658562	JH209564.1:8657678:8658562:3e-08
JH209564.1	8667599	8668054	JH209564.1:8667599:8668054:5e-05
JH209564.1	8696236	8696844	JH209564.1:8696236:8696844:2e-10
JH209564.1	8744388	8744783	JH209564.1:8744388:8744783:6e-07
JH209564.1	8793211	8793887	JH209564.1:8793211:8793666:4e-06;JH209564.1:8793699:8793887:4e-06
JH209564.1	8869529	8869918	JH209564.1:8869529:8869918:1e-10
JH209564.1	9735446	9735448	JH209564.1:9735447:9735447:5e-05
JH209585.1	109813	109815	JH209585.1:109814:109814:0.002
JH209585.1	145734	145736	JH209585.1:145735:145735:8e-10
JH209585.1	727301	728185	JH209585.1:727301:728185:4e-07
JH209707.1	303443	303445	JH209707.1:303444:303444:4e-20
JH209713.1	61589	61897	JH209713.1:61589:61897:0.001
JH209713.1	333502	334182	JH209713.1:333502:334182:7e-17
JH209713.1	454204	454623	JH209713.1:454204:454623:9e-07
JH209716.1	2446191	2446193	JH209716.1:2446192:2446192:3e-12
JH209729.1	703614	703616	JH209729.1:703615:703615:2e-04
JH209729.1	3026144	3026146	JH209729.1:3026145:3026145:2e-13
JH209732.1	687303	688301	JH209732.1:687303:688301:7e-10
JH209732.1	751991	752734	JH209732.1:751991:752734:8e-10
JH209732.1	1618237	1618467	JH209732.1:1618237:1618467:0.003
JH209732.1	1852768	1853319	JH209732.1:1852768:1853319:5e-08
JH209748.1	1474967	1475674	JH209748.1:1474967:1475674:2e-20
JH209748.1	2473107	2473511	JH209748.1:2473107:2473511:1e-04
JH209748.1	2666723	2667190	JH209748.1:2666723:2667190:4e-04
JH209748.1	2830707	2831219	JH209748.1:2830707:2831219:6e-10
JH209748.1	4681807	4681809	JH209748.1:4681808:4681808:1e-10
JH209872.1	3750812	3751201	JH209872.1:3750812:3751201:2e-09
JH209874.1	904606	904608	JH209874.1:904607:904607:3e-09
JH209874.1	1916474	1916476	JH209874.1:1916475:1916475:9e-10
JH209879.1	419544	419546	JH209879.1:419545:419545:2e-09
JH209879.1	583380	583385	JH209879.1:583381:583381:1e-05;JH209879.1:583384:583384:4e-13
JH209908.1	1059715	1059717	JH209908.1:1059716:1059716:1e-12
JH209908.1	1100655	1100657	JH209908.1:1100656:1100656:8e-07
JH209908.1	1127178	1127183	JH209908.1:1127179:1127179:2e-05;JH209908.1:1127182:1127182:0.009
JH209908.1	1136446	1136448	JH209908.1:1136447:1136447:6e-09
JH209913.1	796022	796713	JH209913.1:796022:796105:6e-04;JH209913.1:796204:796713:6e-04
JH209943.1	295881	295883	JH209943.1:295882:295882:0.005
JH209943.1	1417707	1417709	JH209943.1:1417708:1417708:5e-06
JH209943.1	1418047	1418049	JH209943.1:1418048:1418048:5e-06
JH209943.1	1845700	1845948	JH209943.1:1845700:1845948:2e-06
JH209943.1	2160708	2160710	JH209943.1:2160709:2160709:1e-11
JH209943.1	2386816	2386818	JH209943.1:2386817:2386817:6e-05
JH209943.1	2387129	2387131	JH209943.1:2387130:2387130:6e-05
JH209943.1	3461531	3462259	JH209943.1:3461531:3462259:5e-12
JH209943.1	5223122	5223859	JH209943.1:5223122:5223859:7e-06
JH209943.1	5570823	5570825	JH209943.1:5570824:5570824:4e-11
JH209943.1	5593928	5593930	JH209943.1:5593929:5593929:1e-10
JH209943.1	7014964	7015341	JH209943.1:7014964:7015341:7e-07
JH209952.1	120203	120223	JH209952.1:120204:120204:7e-04;JH209952.1:120222:120222:7e-06
JH209952.1	418186	418188	JH209952.1:418187:418187:3e-05
JH209952.1	524568	524954	JH209952.1:524568:524954:1e-08
JH209952.1	682588	682611	JH209952.1:682589:682589:1e-17;JH209952.1:682610:682610:1e-04
JH209952.1	713394	713396	JH209952.1:713395:713395:5e-04
JH209959.1	4595	5284	JH209959.1:4595:5284:1e-09
JH210046.1	146261	146263	JH210046.1:146262:146262:4e-08
JH210046.1	338578	339198	JH210046.1:338578:339198:8e-04;JH210046.1:338581:339177:6e-14
JH210093.1	8199874	8200692	JH210093.1:8199874:8200692:1e-12
JH210093.1	8232353	8232355	JH210093.1:8232354:8232354:5e-05
JH210093.1	8413361	8413381	JH210093.1:8413362:8413362:0.007;JH210093.1:8413380:8413380:2e-07
JH210139.1	66753	67376	JH210139.1:66753:67376:2e-06
JH210139.1	111368	111976	JH210139.1:111368:111976:2e-04
JH210139.1	317786	318610	JH210139.1:317786:318610:2e-12
JH210273.1	687603	688274	JH210273.1:687603:688274:3e-07
JH210273.1	701848	702456	JH210273.1:701848:702456:3e-14
JH210273.1	2870307	2870675	JH210273.1:2870307:2870675:0.007
JH210278.1	2952772	2953317	JH210278.1:2952772:2953317:1e-06
JH210278.1	6193130	6193633	JH210278.1:6193130:6193633:1e-08
JH210278.1	7499185	7499187	JH210278.1:7499186:7499186:2e-12
JH210279.1	3702584	3703270	JH210279.1:3702584:3703270:3e-18
JH210279.1	4209300	4209302	JH210279.1:4209301:4209301:5e-10
JH210286.1	12312	12314	JH210286.1:12313:12313:3e-06
JH210286.1	20019	20021	JH210286.1:20020:20020:1e-18
JH210286.1	96523	96525	JH210286.1:96524:96524:2e-04
JH210345.1	77842	78507	JH210345.1:77842:78507:4e-04;JH210345.1:77887:78504:3e-14
JH210345.1	102777	103595	JH210345.1:102777:103595:1e-05
JH210358.1	391093	391446	JH210358.1:391093:391446:2e-09
JH210369.1	683083	683667	JH210369.1:683083:683667:6e-10
JH210379.1	60150	60881	JH210379.1:60150:60881:1e-10
JH210379.1	61379	61846	JH210379.1:61379:61846:5e-08
JH210379.1	4385897	4386259	JH210379.1:4385897:4386259:7e-06
JH210379.1	4537971	4537973	JH210379.1:4537972:4537972:0.010
JH210379.1	4794661	4794663	JH210379.1:4794662:4794662:1e-09
JH210379.1	5282675	5282677	JH210379.1:5282676:5282676:1e-04
JH210379.1	5565147	5565149	JH210379.1:5565148:5565148:1e-05
JH210379.1	5870081	5870689	JH210379.1:5870081:5870689:1e-09
JH210379.1	6750900	6750902	JH210379.1:6750901:6750901:3e-08
JH210432.1	416401	416781	JH210432.1:416402:416402:5e-11;JH210432.1:416592:416592:5e-11;JH210432.1:416780:416780:5e-08
JH210432.1	580329	580331	JH210432.1:580330:580330:8e-05
JH210432.1	596047	596049	JH210432.1:596048:596048:5e-06
JH210432.1	608198	608200	JH210432.1:608199:608199:5e-05
JH210432.1	632329	632331	JH210432.1:632330:632330:9e-12
JH210432.1	702910	702912	JH210432.1:702911:702911:6e-04
JH210440.1	587092	587094	JH210440.1:587093:587093:6e-12
JH210440.1	1304831	1305184	JH210440.1:1304831:1305184:7e-06
JH210440.1	1310015	1310488	JH210440.1:1310015:1310488:1e-07
JH210443.1	3202066	3202611	JH210443.1:3202066:3202611:1e-10
JH210445.1	339420	339422	JH210445.1:339421:339421:1e-10
JH210445.1	518894	518896	JH210445.1:518895:518895:3e-06
JH210446.1	291093	291488	JH210446.1:291093:291488:1e-09
JH210446.1	292218	292598	JH210446.1:292218:292598:2e-09
JH210446.1	357753	358412	JH210446.1:357753:358412:3e-09
JH210448.1	615054	615056	JH210448.1:615055:615055:2e-17
JH210448.1	809524	809898	JH210448.1:809524:809898:4e-08
JH210454.1	52729	52731	JH210454.1:52730:52730:9e-06
JH210454.1	61909	61911	JH210454.1:61910:61910:2e-09
JH210454.1	900184	900621	JH210454.1:900184:900621:6e-06
JH210454.1	2850309	2850311	JH210454.1:2850310:2850310:6e-10
JH210459.1	53481	54257	JH210459.1:53481:54257:7e-11
JH210459.1	246107	246664	JH210459.1:246107:246664:8e-16
JH210459.1	713973	713975	JH210459.1:713974:713974:3e-09
JH210459.1	834026	834028	JH210459.1:834027:834027:2e-04
JH210459.1	928410	928412	JH210459.1:928411:928411:4e-06
JH210460.1	201932	201934	JH210460.1:201933:201933:2e-08
JH210460.1	704370	704591	JH210460.1:704370:704591:0.006
JH210460.1	3802150	3802647	JH210460.1:3802150:3802647:6e-06
JH210460.1	4308789	4309154	JH210460.1:4308789:4309154:4e-05
JH210460.1	5675026	5675028	JH210460.1:5675027:5675027:4e-20
JH210475.1	1599755	1599757	JH210475.1:1599756:1599756:3e-12
JH210475.1	1658106	1658108	JH210475.1:1658107:1658107:2e-04
JH210475.1	1746713	1746715	JH210475.1:1746714:1746714:1e-06
JH210475.1	1749333	1749335	JH210475.1:1749334:1749334:7e-06
JH210520.1	116879	116881	JH210520.1:116880:116880:4e-05
JH210520.1	610100	610102	JH210520.1:610101:610101:0.007
JH210520.1	772362	773105	JH210520.1:772362:773105:6e-11
JH210532.1	1597822	1598289	JH210532.1:1597822:1598289:8e-08
JH210532.1	3050977	3051594	JH210532.1:3050977:3051591:3e-14;JH210532.1:3050983:3051594:1e-05
JH210532.1	4822240	4822242	JH210532.1:4822241:4822241:2e-08
JH210532.1	4911366	4911368	JH210532.1:4911367:4911367:1e-06
JH210543.1	46997	46999	JH210543.1:46998:46998:2e-04
JH210543.1	1536811	1536813	JH210543.1:1536812:1536812:2e-14
JH210647.1	230044	230046	JH210647.1:230045:230045:0.007
JH210647.1	2076062	2076064	JH210647.1:2076063:2076063:6e-13
JH210660.1	152296	152304	JH210660.1:152297:152297:3e-09;JH210660.1:152303:152303:0.004
JH210661.1	415416	415418	JH210661.1:415417:415417:1e-10
JH210661.1	455299	455301	JH210661.1:455300:455300:2e-09
JH210665.1	1096525	1096527	JH210665.1:1096526:1096526:2e-09
JH210667.1	184706	184711	JH210667.1:184707:184707:3e-04;JH210667.1:184710:184710:8e-10
JH210676.1	6065202	6065813	JH210676.1:6065202:6065813:3e-08
JH210819.1	1121227	1121847	JH210819.1:1121227:1121847:1e-04
JH210819.1	1147340	1147726	JH210819.1:1147340:1147726:3e-04
JH210819.1	1208876	1209496	JH210819.1:1208876:1209496:2e-16;JH210819.1:1208885:1209496:2e-06
JH210819.1	1653997	1653999	JH210819.1:1653998:1653998:1e-06
JH210896.1	139099	139101	JH210896.1:139100:139100:2e-07
JH210896.1	148452	148454	JH210896.1:148453:148453:1e-11
JH210902.1	1816	1818	JH210902.1:1817:1817:4e-05
JH210902.1	22032	22034	JH210902.1:22033:22033:5e-13
JH210902.1	28009	28011	JH210902.1:28010:28010:2e-09
JH210914.1	103265	103267	JH210914.1:103266:103266:6e-12
JH210915.1	648955	649527	JH210915.1:648955:649527:9e-07
JH210915.1	729826	729828	JH210915.1:729827:729827:3e-04
JH210915.1	2009550	2009552	JH210915.1:2009551:2009551:3e-10
JH210918.1	563001	563003	JH210918.1:563002:563002:1e-04
JH210918.1	563551	563553	JH210918.1:563552:563552:1e-04
JH210943.1	850329	851147	JH210943.1:850329:851147:1e-11
JH210961.1	1657081	1657881	JH210961.1:1657081:1657881:1e-07
JH210961.1	1741177	1741797	JH210961.1:1741177:1741797:3e-07
JH210961.1	2487223	2487225	JH210961.1:2487224:2487224:4e-09
JH210961.1	3010620	3011033	JH210961.1:3010620:3011033:4e-05
JH210961.1	3015753	3016133	JH210961.1:3015753:3016133:5e-06
JH210961.1	3037486	3037833	JH210961.1:3037486:3037833:2e-04
JH210961.1	3378382	3379122	JH210961.1:3378382:3379122:1e-15
JH210985.1	33538	34272	JH210985.1:33538:34272:6e-12
JH211005.1	88903	89814	JH211005.1:88903:89814:2e-12
JH211005.1	234890	234892	JH211005.1:234891:234891:1e-04
JH211005.1	298877	298879	JH211005.1:298878:298878:3e-05
JH211005.1	784758	785495	JH211005.1:784758:785495:0.002
JH211014.1	84886	84888	JH211014.1:84887:84887:1e-09
JH211016.1	1385976	1385978	JH211016.1:1385977:1385977:6e-18
JH211027.1	28169	28171	JH211027.1:28170:28170:3e-05
JH211036.1	310444	310446	JH211036.1:310445:310445:6e-13
JH211036.1	569649	569651	JH211036.1:569650:569650:6e-06;JH211036.1:569650:569650:5e-13
JH211036.1	608461	608463	JH211036.1:608462:608462:6e-07
JH211043.1	825628	825630	JH211043.1:825629:825629:2e-07
JH211043.1	863041	863043	JH211043.1:863042:863042:6e-07
JH211043.1	949983	949985	JH211043.1:949984:949984:3e-09
JH211046.1	749458	749460	JH211046.1:749459:749459:1e-16
JH211047.1	16437	16439	JH211047.1:16438:16438:3e-15
JH211068.1	1236161	1236163	JH211068.1:1236162:1236162:1e-12
JH211117.1	454195	454197	JH211117.1:454196:454196:7e-06
JH211117.1	557376	558224	JH211117.1:557376:558224:6e-06
JH211117.1	612101	612889	JH211117.1:612101:612889:2e-13
JH211313.1	493808	493810	JH211313.1:493809:493809:4e-11
JH211313.1	662787	662789	JH211313.1:662788:662788:2e-07
JH211313.1	717661	718320	JH211313.1:717661:718320:1e-05
JH211367.1	2970661	2970663	JH211367.1:2970662:2970662:1e-04
JH211370.1	119642	119644	JH211370.1:119643:119643:1e-10
JH211518.1	1538024	1538662	JH211518.1:1538024:1538662:2e-09
JH211518.1	5131711	5132085	JH211518.1:5131711:5132085:5e-07
JH211518.1	5445886	5445888	JH211518.1:5445887:5445887:3e-14
JH211518.1	5446139	5446141	JH211518.1:5446140:5446140:3e-14
JH211518.1	5580029	5580031	JH211518.1:5580030:5580030:6e-04
JH211518.1	5999385	5999774	JH211518.1:5999385:5999774:9e-05
JH211518.1	6921950	6922555	JH211518.1:6921950:6922555:7e-10
JH211521.1	1821191	1821595	JH211521.1:1821191:1821595:0.003
JH211521.1	1872022	1872330	JH211521.1:1872022:1872330:5e-04
JH211521.1	2331862	2331864	JH211521.1:2331863:2331863:1e-06
JH211521.1	2332071	2332073	JH211521.1:2332072:2332072:1e-06
JH211521.1	3150531	3150533	JH211521.1:3150532:3150532:1e-12
JH211549.1	205954	206868	JH211549.1:205954:206868:4e-11
JH211567.1	12254	13075	JH211567.1:12254:13075:9e-13
JH211786.1	2630705	2631404	JH211786.1:2630705:2631175:1e-09;JH211786.1:2631228:2631404:1e-09
JH211792.1	1322302	1323129	JH211792.1:1322302:1323129:3e-07
JH211792.1	1755819	1755821	JH211792.1:1755820:1755820:3e-04;JH211792.1:1755820:1755820:3e-10
JH211805.1	381860	381862	JH211805.1:381861:381861:0.004
JH211805.1	2225864	2226637	JH211805.1:2225864:2226637:3e-09
JH211879.1	736822	737487	JH211879.1:736822:737487:0.005
JH212172.1	159410	159412	JH212172.1:159411:159411:4e-15
JH212176.1	1134852	1134854	JH212176.1:1134853:1134853:4e-04
JH212176.1	1218584	1219312	JH212176.1:1218584:1219312:2e-09
JH212176.1	3849967	3849969	JH212176.1:3849968:3849968:6e-09
JH212176.1	4232675	4233505	JH212176.1:4232675:4233505:9e-13
JH212176.1	4674693	4674701	JH212176.1:4674694:4674694:4e-11;JH212176.1:4674700:4674700:5e-07
JH212176.1	4693838	4693840	JH212176.1:4693839:4693839:3e-04
JH212176.1	6204958	6204960	JH212176.1:6204959:6204959:4e-07
JH212212.1	27610	27612	JH212212.1:27611:27611:5e-11
JH212376.1	393638	393640	JH212376.1:393639:393639:3e-09
JH212379.1	1225626	1226018	JH212379.1:1225626:1226018:3e-04
JH212379.1	1248943	1249554	JH212379.1:1248943:1249554:4e-13;JH212379.1:1248952:1249554:0.002
JH212379.1	1336657	1336659	JH212379.1:1336658:1336658:1e-07
JH212384.1	359018	359635	JH212384.1:359018:359635:2e-12
JH212395.1	163256	163849	JH212395.1:163256:163849:2e-08
JH212395.1	300407	301153	JH212395.1:300407:301153:3e-10
JH212489.1	1021429	1021431	JH212489.1:1021430:1021430:5e-11
JH212489.1	1061295	1061297	JH212489.1:1061296:1061296:8e-07
JH212492.1	332854	332856	JH212492.1:332855:332855:4e-08
JH212492.1	4659069	4659071	JH212492.1:4659070:4659070:5e-05
JH212492.1	4746579	4746581	JH212492.1:4746580:4746580:0.006;JH212492.1:4746580:4746580:3e-05
JH212492.1	4751950	4751952	JH212492.1:4751951:4751951:1e-10
JH212492.1	4948301	4948303	JH212492.1:4948302:4948302:4e-05
JH212492.1	4993928	4993930	JH212492.1:4993929:4993929:1e-06
JH212492.1	5147635	5147637	JH212492.1:5147636:5147636:0.008
JH212492.1	5523002	5523004	JH212492.1:5523003:5523003:3e-10
JH212494.1	748378	748902	JH212494.1:748378:748902:3e-11
JH212494.1	1788061	1788561	JH212494.1:1788061:1788561:6e-07
JH212494.1	2145578	2145673	JH212494.1:2145579:2145579:3e-09;JH212494.1:2145672:2145672:9e-05
JH212494.1	2170479	2170481	JH212494.1:2170480:2170480:2e-09
JH212494.1	2204645	2204647	JH212494.1:2204646:2204646:0.008
JH212494.1	3742034	3742498	JH212494.1:3742034:3742498:1e-04
JH212494.1	4284248	4284250	JH212494.1:4284249:4284249:3e-05
JH212498.1	225090	225908	JH212498.1:225090:225908:4e-13
JH212503.1	557404	557406	JH212503.1:557405:557405:8e-11
JH212503.1	561310	561312	JH212503.1:561311:561311:0.001
JH212503.1	710888	711730	JH212503.1:710888:711730:1e-11
JH212505.1	714972	715580	JH212505.1:714972:715580:6e-11
JH212505.1	1515659	1516252	JH212505.1:1515659:1516252:8e-09
JH212505.1	3618154	3618156	JH212505.1:3618155:3618155:7e-12
JH212510.1	427105	427107	JH212510.1:427106:427106:2e-09
JH212523.1	272916	273506	JH212523.1:272916:273506:2e-14
JH212523.1	343453	343995	JH212523.1:343453:343995:5e-05
JH212523.1	595008	595010	JH212523.1:595009:595009:3e-12
JH212537.1	907514	907516	JH212537.1:907515:907515:2e-11
JH212537.1	3379025	3379027	JH212537.1:3379026:3379026:2e-04
JH212537.1	3379275	3379277	JH212537.1:3379276:3379276:2e-04
JH212537.1	3581823	3582203	JH212537.1:3581823:3582203:1e-06
JH212537.1	3652848	3652850	JH212537.1:3652849:3652849:3e-06
JH212537.1	3829810	3830187	JH212537.1:3829810:3830187:0.003
JH212596.1	92289	92291	JH212596.1:92290:92290:4e-05;JH212596.1:92290:92290:2e-12
JH212596.1	236409	236411	JH212596.1:236410:236410:6e-06
JH212618.1	348	350	JH212618.1:349:349:2e-05
JH212618.1	24720	24722	JH212618.1:24721:24721:3e-10
JH212618.1	154850	154852	JH212618.1:154851:154851:1e-04
JH212625.1	924099	924104	JH212625.1:924100:924100:2e-07;JH212625.1:924103:924103:5e-04
JH212625.1	3903257	3903405	JH212625.1:3903258:3903258:5e-10;JH212625.1:3903404:3903404:5e-10
JH212633.1	3968	3988	JH212633.1:3969:3969:2e-10;JH212633.1:3987:3987:0.008
JH212674.1	56686	57282	JH212674.1:56686:57282:3e-11
JH212837.1	2806462	2806464	JH212837.1:2806463:2806463:1e-09
JH212936.1	444109	444111	JH212936.1:444110:444110:6e-11
JH224634.1	174450	174452	JH224634.1:174451:174451:0.001
JH224635.1	1555046	1555048	JH224635.1:1555047:1555047:1e-09
JH224635.1	1578528	1579223	JH224635.1:1578528:1579223:2e-05
JH224635.1	1652848	1652850	JH224635.1:1652849:1652849:5e-07
JH224635.1	1676677	1676679	JH224635.1:1676678:1676678:0.006
JH224635.1	1695453	1695455	JH224635.1:1695454:1695454:6e-05
JH224635.1	1741465	1741470	JH224635.1:1741466:1741466:6e-06;JH224635.1:1741469:1741469:2e-15
JH224635.1	1746489	1746491	JH224635.1:1746490:1746490:1e-04;JH224635.1:1746490:1746490:9e-14
JH224635.1	1754314	1754316	JH224635.1:1754315:1754315:1e-12
JH224635.1	1773487	1773489	JH224635.1:1773488:1773488:2e-07
JH224636.1	332647	332649	JH224636.1:332648:332648:3e-17
JH224638.1	932945	932947	JH224638.1:932946:932946:0.002
JH224638.1	1161149	1161151	JH224638.1:1161150:1161150:4e-07
JH224638.1	1166092	1166094	JH224638.1:1166093:1166093:3e-07;JH224638.1:1166093:1166093:5e-10
JH224642.1	705842	705844	JH224642.1:705843:705843:8e-08
JH224642.1	1765584	1765586	JH224642.1:1765585:1765585:3e-10
JH224642.1	2064411	2065007	JH224642.1:2064411:2065007:3e-06
JH224642.1	2555902	2556510	JH224642.1:2555902:2556510:1e-04
JH224642.1	2805484	2805486	JH224642.1:2805485:2805485:7e-07
JH224643.1	589863	590462	JH224643.1:589863:590462:4e-05
JH224643.1	2516945	2517529	JH224643.1:2516945:2517529:1e-07
JH224643.1	4653175	4653903	JH224643.1:4653175:4653903:3e-14
JH224647.1	2922055	2922855	JH224647.1:2922055:2922855:0.002
JH224647.1	3026089	3026694	JH224647.1:3026089:3026694:8e-04
JH224647.1	3942038	3942271	JH224647.1:3942038:3942271:2e-05
JH224647.1	4201697	4201699	JH224647.1:4201698:4201698:3e-14
JH224647.1	4538917	4539756	JH224647.1:4538917:4539756:3e-14
JH224647.1	8352476	8352478	JH224647.1:8352477:8352477:5e-09
JH224647.1	8355103	8355105	JH224647.1:8355104:8355104:5e-09
JH224647.1	8622135	8622506	JH224647.1:8622135:8622506:3e-07
JH224647.1	9722174	9722701	JH224647.1:9722174:9722701:6e-07
JH224649.1	3129782	3130567	JH224649.1:3129782:3130567:3e-06
JH224649.1	6485792	6485794	JH224649.1:6485793:6485793:7e-15
JH224649.1	6872749	6873387	JH224649.1:6872749:6873387:0.001
JH224652.1	743307	743309	JH224652.1:743308:743308:2e-06
JH224652.1	5540421	5540888	JH224652.1:5540421:5540888:3e-13
JH224654.1	6406123	6406755	JH224654.1:6406123:6406755:9e-05
JH224660.1	61987	62367	JH224660.1:61987:62367:8e-06
JH224660.1	142733	143179	JH224660.1:142733:143179:2e-11
JH224660.1	263038	263364	JH224660.1:263038:263364:0.007
JH224660.1	3115557	3116579	JH224660.1:3115557:3116579:3e-12
JH224660.1	4783637	4784692	JH224660.1:4783637:4784692:1e-09
JH224660.1	6127893	6127895	JH224660.1:6127894:6127894:4e-04
JH224660.1	6811158	6811874	JH224660.1:6811158:6811874:2e-09
JH224661.1	40406	40408	JH224661.1:40407:40407:2e-04
JH224661.1	3877671	3878222	JH224661.1:3877671:3878222:1e-04
JH224661.1	5275741	5275743	JH224661.1:5275742:5275742:5e-04
JH224661.1	5392619	5392621	JH224661.1:5392620:5392620:1e-06;JH224661.1:5392620:5392620:5e-11
JH224662.1	26467	26856	JH224662.1:26467:26856:2e-08
JH224662.1	322094	322684	JH224662.1:322094:322684:9e-10
JH224662.1	383846	384112	JH224662.1:383846:384112:2e-05
JH224662.1	649866	649889	JH224662.1:649867:649867:3e-06;JH224662.1:649888:649888:3e-09
JH224662.1	808227	808607	JH224662.1:808227:808607:6e-08
JH224662.1	1029475	1029477	JH224662.1:1029476:1029476:0.001
JH224662.1	1152143	1152145	JH224662.1:1152144:1152144:6e-06
JH224662.1	2972725	2972727	JH224662.1:2972726:2972726:1e-07
JH224663.1	92452	92999	JH224663.1:92452:92751:4e-04;JH224663.1:92757:92999:4e-04
JH224666.1	2981212	2981214	JH224666.1:2981213:2981213:2e-07
JH224666.1	3037536	3037538	JH224666.1:3037537:3037537:1e-08
JH224666.1	4289785	4290246	JH224666.1:4289785:4290246:6e-07
JH224666.1	5146447	5146890	JH224666.1:5146447:5146890:0.003
JH224666.1	5206766	5206768	JH224666.1:5206767:5206767:1e-05
JH224666.1	5916864	5917571	JH224666.1:5916864:5917571:5e-21
JH224666.1	5971175	5971543	JH224666.1:5971175:5971543:1e-04
JH224671.1	60267	60269	JH224671.1:60268:60268:1e-11
JH224675.1	2736325	2736327	JH224675.1:2736326:2736326:5e-09
JH224675.1	3078950	3079655	JH224675.1:3078950:3079420:2e-10;JH224675.1:3079443:3079655:2e-10
JH224677.1	1529233	1529628	JH224677.1:1529233:1529628:5e-11
JH224681.1	2484296	2484298	JH224681.1:2484297:2484297:8e-11
JH224682.1	254240	254947	JH224682.1:254240:254947:3e-18
JH224682.1	445255	445656	JH224682.1:445255:445656:2e-10
JH224682.1	505935	505937	JH224682.1:505936:505936:0.001
JH224682.1	825886	826299	JH224682.1:825886:826299:0.005
JH224682.1	4354005	4354007	JH224682.1:4354006:4354006:6e-07
JH224682.1	9386209	9386862	JH224682.1:9386209:9386862:9e-08

## Sheet: C.picta
Genome version v3.0.1; retrieved from UCSC
TBLASTN hits (830)					RPS-TBLASTN search of TBLASTN hits +/- 200 bps vs CDD profiles (e-value < 0.01, seg=yes)					RPS-TBLASTN search of TBLASTN hits +/- 200 bps vs CDD profiles (e-value < 0.01, seg=no)
scaffold	start	end	merged local alignments and corresponding e-values		Family	Number of hits	Description			Family	Number of hits	Description
AHGY01259823	244	267	AHGY01259823:245:245:2e-04;AHGY01259823:266:266:5e-13		LAP2alpha	59	Lamina-associated polypeptide 2 alpha			LAP2alpha	135	Lamina-associated polypeptide 2 alpha
AHGY01286971	339	1055	AHGY01286971:339:1055:3e-13		PHA03247	3	Large tegument protein UL36 (Herpes simplex virus)			PHA03247	108	Large tegument protein UL36 (Herpes simplex virus)
AHGY01297803	241	243	AHGY01297803:242:242:3e-09							PHA03307	53	Transcriptional regulator ICP4 (Herpes simplex virus)
AHGY01321589	528	1016	AHGY01321589:528:1016:1e-12							Pro-rich	51	Proline-rich
AHGY01326908	321	1007	AHGY01326908:321:1007:7e-11							MPLKIP	44	M-phase-specific PLK1-interacting protein
AHGY01351172	653	655	AHGY01351172:654:654:2e-09							Tymo_45kd_70kd	37	Tymovirus 45/70Kd protein
AHGY01355947	98	682	AHGY01355947:98:682:8e-12							Gag_spuma	36	Spumavirus gag protein
AHGY01367484	429	431	AHGY01367484:430:430:1e-12							PRK07764	33	DNA polymerase III subunits gamma and tau
AHGY01377172	442	444	AHGY01377172:443:443:1e-09							PHA03377	31	EBNA-3C (Epstein-Barr virus)
AHGY01389099	159	665	AHGY01389099:159:665:3e-11							PHA03378	28	EBNA-3B (Epstein-Barr virus)
AHGY01398521	129	131	AHGY01398521:130:130:3e-14
AHGY01404813	116	496	AHGY01404813:116:496:2e-11
AHGY01419607	142	144	AHGY01419607:143:143:2e-09
AHGY01421061	2408	2410	AHGY01421061:2409:2409:5e-11		RPS-TBLASTN search of TBLASTN hits +/- 5,000 bps vs CDD profiles (e-value < 0.01, seg=yes)					RPS-TBLASTN search of TBLASTN hits +/- 5,000 bps vs CDD profiles (e-value < 0.01, seg=no)
AHGY01445201	1	348	AHGY01445201:1:348:1e-10		Family	Number of hits	Description			Family	Number of hits	Description
AHGY01453266	634	1320	AHGY01453266:634:1320:3e-12		RT_DIRS1	641	Reverse transcriptases (RTs) occurring in the DIRS1 group of retransposons			RT_DIRS1	642	Reverse transcriptases (RTs) occurring in the DIRS1 group of retransposons
AHGY01454633	18	554	AHGY01454633:18:554:8e-12		RT_LTR	602	Reverse transcriptases (RTs) from retrotransposons and retroviruses which have long terminal repeats (LTRs) in their DNA copies but not in their RNA template			RT_LTR	610	Reverse transcriptases (RTs) from retrotransposons and retroviruses which have long terminal repeats (LTRs) in their DNA copies but not in their RNA template
AHGY01455243	39	41	AHGY01455243:40:40:5e-13		RNase_HI_RT_DIRS1	594	DIRS1 family of RNase HI in long-term repeat retroelements			RNase_HI_RT_DIRS1	594	DIRS1 family of RNase HI in long-term repeat retroelements
AHGY01455383	303	305	AHGY01455383:304:304:3e-11		RVT_1	566	Reverse transcriptase (RNA-dependent DNA polymerase)			RVT_1	575	Reverse transcriptase (RNA-dependent DNA polymerase)
AHGY01486056	44	46	AHGY01486056:45:45:1e-12		RT_Rtv	449	Reverse transcriptases (RTs) from retroviruses (Rtvs)			PHA03247	574	Large tegument protein UL36 (Herpes simplex virus)
AHGY01496160	151	153	AHGY01496160:152:152:4e-11		RT_ZFREV_like	370	A subfamily of reverse transcriptases (RTs) found in sequences similar to the intact endogenous retrovirus ZFERV from zebrafish and to Moloney murine leukemia virus RT			PHA03307	519	Transcriptional regulator ICP4 (Herpes simplex virus)
AHGY01498348	113	115	AHGY01498348:114:114:6e-09		RNase_HI_RT_Ty3	204	Ty3/Gypsy family of RNase HI in long-term repeat retroelements			RT_Rtv	457	Reverse transcriptases (RTs) from retroviruses (Rtvs)
AHGY01505759	3	380	AHGY01505759:3:380:1e-10		PHA03247	158	Large tegument protein UL36 (Herpes simplex virus)			PRK07764	431	DNA polymerase III subunits gamma and tau
AHGY01510317	55	57	AHGY01510317:56:56:2e-10		RT_nLTR_like	110	Non-LTR (long terminal repeat) retrotransposon and non-LTR retrovirus reverse transcriptase (RT)			Atrophin-1	393	Atrophin-1 family
AHGY01516565	24	26	AHGY01516565:25:25:2e-12		Phage_int_SAM_1	103	Phage integrase, N-terminal SAM-like domain.			RT_ZFREV_like	381	A subfamily of reverse transcriptases (RTs) found in sequences similar to the intact endogenous retrovirus ZFERV from zebrafish and to Moloney murine leukemia virus RT
AHGY01516566	4	351	AHGY01516566:4:351:2e-09		PHA03307	89	Transcriptional regulator ICP4 (Herpes simplex virus)			PHA03378	373	EBNA-3B (Epstein-Barr virus)
AHGY01522987	782	784	AHGY01522987:783:783:2e-09		RT_like	82	Reverse transcriptase (RT, RNA-dependent DNA polymerase)_like family			PRK12323	350	DNA polymerase III subunits gamma and tau
AHGY01528526	1230	1946	AHGY01528526:1230:1946:1e-11		recomb_XerD	73	Tyrosine recombinase XerD (phage)			Retinal	340	Retinal protein
AHGY01548375	1406	2068	AHGY01548375:1406:2068:2e-09		PRK07764	61	DNA polymerase III subunits gamma and tau			Tymo_45kd_70kd	295	Tymovirus 45/70Kd protein
JH584391	2824394	2825065	JH584391:2824394:2825065:6e-07		RT_pepA17	52	Reverse transcriptase (RTs) in retrotransposons			PRK07003	290	DNA polymerase III subunits gamma and tau
JH584391	3993773	3994201	JH584391:3993773:3994201:3e-10		LAP2alpha	51	Lamina-associated polypeptide 2 alpha			PRK14951	270	DNA polymerase III subunits gamma and tau
JH584396	2300511	2300513	JH584396:2300512:2300512:3e-14		RT_G2_intron	49	Reverse transcriptases (RTs) with group II intron origin			dnaA	255	Chromosomal replication initiation protein
JH584396	2915639	2915641	JH584396:2915640:2915640:6e-04		XerD	39	Site-specific recombinase XerD [DNA replication, recombination, and repair]			U2AF_lg	248	U2 snRNP auxilliary factor, large subunit, splicing factor
JH584397	72323	72325	JH584397:72324:72324:8e-10		Atrophin-1	39	Atrophin-1 family			DUF1777	243	Protein of unknown function
JH584397	96229	96231	JH584397:96230:96230:2e-05		xerD	35	Site-specific tyrosine recombinase XerD			DUF1421	230	Protein of unknown function
JH584398	9161	9712	JH584398:9161:9712:1e-05		Tymo_45kd_70kd	35	Tymovirus 45/70Kd protein			PRP38_assoc	222	Pre-mRNA-splicing factor 38-associated hydrophilic C-term
JH584398	2014712	2015287	JH584398:2014712:2015287:2e-05		PHA03378	34	EBNA-3B (Epstein-Barr virus)			Transformer	217	Fruit fly transformer protein
JH584398	2425285	2425659	JH584398:2425285:2425659:1e-04		Phage_int_SAM_4	30	Phage integrase, N-terminal SAM-like domain			RNase_HI_RT_Ty3	211	Ty3/Gypsy family of RNase HI in long-term repeat retroelements
JH584398	2880934	2880936	JH584398:2880935:2880935:4e-05							SOBP	205	Sine oculis-binding protein
JH584398	2984034	2984036	JH584398:2984035:2984035:1e-11							Pro-rich	188	Proline-rich
JH584402	186210	186704	JH584402:186210:186704:1e-11		TBLASTN hits +/- 5,000 bps (792)					PRK14950	181	DNA polymerase III subunits gamma and tau
JH584402	196909	197325	JH584402:196909:197325:0.001		scaffold	start-end				PHA03377	181	EBNA-3C (Epstein-Barr virus)
JH584402	393953	393955	JH584402:393954:393954:2e-05		JH584391	2819394-2830065				DUF3984	174	Protein of unknown function
JH584402	453732	454115	JH584402:453732:454115:1e-09		JH584391	3988773-3999201				DUF1509	166	Protein of unknown function
JH584402	588258	588974	JH584402:588258:588974:8e-12		JH584396	2295511-2305513				PRK10263	163	DNA translocase FtsK
JH584402	935689	936324	JH584402:935689:936324:1e-08		JH584396	2910639-2920641
JH584402	999557	1000339	JH584402:999557:1000339:9e-10		JH584397	67323-77325
JH584406	463085	463759	JH584406:463085:463759:3e-15		JH584397	91229-101231
JH584413	3141322	3141324	JH584413:3141323:3141323:3e-06		JH584398	4161-14712
JH584413	3210866	3210868	JH584413:3210867:3210867:7e-14		JH584398	2009712-2020287
JH584415	35845	35847	JH584415:35846:35846:9e-11		JH584398	2420285-2430659
JH584421	427305	427307	JH584421:427306:427306:6e-09		JH584398	2875934-2885936
JH584421	1650951	1651247	JH584421:1650951:1651247:2e-04		JH584398	2979034-2989036
JH584421	2627855	2628367	JH584421:2627855:2628367:4e-05		JH584402	181210-191704
JH584423	53370	53372	JH584423:53371:53371:1e-11		JH584402	191909-202325
JH584423	96053	96055	JH584423:96054:96054:3e-04		JH584402	388953-398955
JH584423	294155	294157	JH584423:294156:294156:6e-10		JH584402	448732-459115
JH584423	314066	314068	JH584423:314067:314067:1e-04		JH584402	583258-593974
JH584423	1467307	1467309	JH584423:1467308:1467308:6e-04		JH584402	930689-941324
JH584425	1172236	1172793	JH584425:1172236:1172793:2e-07		JH584402	994557-1005339
JH584425	1438667	1439062	JH584425:1438667:1439062:2e-05		JH584406	458085-468759
JH584425	2015873	2016601	JH584425:2015873:2016601:1e-10		JH584413	3136322-3146324
JH584425	2535488	2536016	JH584425:2535488:2535835:1e-10;JH584425:2535822:2536016:1e-10		JH584413	3205866-3215868
JH584429	2224439	2224441	JH584429:2224440:2224440:3e-05		JH584415	30845-40847
JH584429	3741416	3741418	JH584429:3741417:3741417:0.005		JH584421	422305-432307
JH584429	8767737	8767739	JH584429:8767738:8767738:3e-07		JH584421	1645951-1656247
JH584429	9502584	9502966	JH584429:9502584:9502724:6e-04;JH584429:9502817:9502966:6e-04		JH584421	2622855-2633367
JH584429	10152003	10152578	JH584429:10152003:10152578:6e-06		JH584423	48370-58372
JH584429	21598576	21598977	JH584429:21598576:21598977:3e-09		JH584423	91053-101055
JH584429	21634150	21634440	JH584429:21634150:21634440:0.009		JH584423	289155-299157
JH584429	22260107	22260151	JH584429:22260108:22260108:2e-11;JH584429:22260150:22260150:6e-04		JH584423	309066-319068
JH584429	24486209	24486718	JH584429:24486209:24486718:4e-07		JH584423	1462307-1472309
JH584432	42486	42986	JH584432:42486:42986:3e-13		JH584425	1167236-1177793
JH584434	527791	527922	JH584434:527792:527792:1e-06;JH584434:527921:527921:0.009		JH584425	1433667-1444062
JH584434	1341845	1342483	JH584434:1341845:1342483:6e-10		JH584425	2010873-2021601
JH584434	4500696	4500698	JH584434:4500697:4500697:3e-13		JH584425	2530488-2541016
JH584435	494120	494500	JH584435:494120:494500:1e-08;JH584435:494144:494500:0.002		JH584429	2219439-2229441
JH584435	1641829	1642323	JH584435:1641829:1642323:2e-08		JH584429	3736416-3746418
JH584435	2670982	2670984	JH584435:2670983:2670983:1e-07		JH584429	8762737-8772739
JH584435	2690521	2690523	JH584435:2690522:2690522:3e-06		JH584429	9497584-9507966
JH584435	2881997	2881999	JH584435:2881998:2881998:2e-10		JH584429	10147003-10157578
JH584435	4691677	4692075	JH584435:4691677:4692075:5e-08		JH584429	21593576-21603977
JH584440	779089	779091	JH584440:779090:779090:2e-12		JH584429	21629150-21639440
JH584442	5504018	5504020	JH584442:5504019:5504019:1e-11		JH584429	22255107-22265151
JH584442	7629185	7629187	JH584442:7629186:7629186:8e-13		JH584429	24481209-24491718
JH584442	7783865	7783867	JH584442:7783866:7783866:3e-04		JH584432	37486-47986
JH584442	9053794	9053796	JH584442:9053795:9053795:0.004		JH584434	522791-532922
JH584442	9285704	9285706	JH584442:9285705:9285705:3e-07		JH584434	1336845-1347483
JH584442	13342804	13343280	JH584442:13342804:13343280:1e-05		JH584434	4495696-4505698
JH584442	14051391	14051393	JH584442:14051392:14051392:6e-06		JH584435	489120-499500
JH584444	979150	979152	JH584444:979151:979151:0.001		JH584435	1636829-1647323
JH584444	3737571	3737573	JH584444:3737572:3737572:0.001		JH584435	2665982-2675984
JH584444	3769265	3769267	JH584444:3769266:3769266:7e-04		JH584435	2685521-2695523
JH584444	3874342	3874344	JH584444:3874343:3874343:1e-10		JH584435	2876997-2886999
JH584446	753062	753064	JH584446:753063:753063:8e-05		JH584435	4686677-4697075
JH584446	1233736	1234416	JH584446:1233736:1234416:2e-15		JH584440	774089-784091
JH584446	1599303	1599305	JH584446:1599304:1599304:4e-07		JH584442	5499018-5509020
JH584446	1658706	1658708	JH584446:1658707:1658707:6e-06		JH584442	7624185-7634187
JH584446	2055912	2056496	JH584446:2055912:2056496:5e-09		JH584442	7778865-7788867
JH584446	2103344	2103730	JH584446:2103344:2103730:0.001		JH584442	9048794-9058796
JH584446	2220518	2220655	JH584446:2220518:2220655:0.001		JH584442	9280704-9290706
JH584446	8128082	8128084	JH584446:8128083:8128083:0.002		JH584442	13337804-13348280
JH584448	593455	593457	JH584448:593456:593456:2e-09		JH584442	14046391-14056393
JH584451	528984	529610	JH584451:528984:529610:0.004		JH584444	974150-984152
JH584451	554760	554762	JH584451:554761:554761:3e-04		JH584444	3732571-3742573
JH584451	601561	601563	JH584451:601562:601562:0.002		JH584444	3764265-3774267
JH584451	2708567	2709094	JH584451:2708567:2709094:2e-07		JH584444	3869342-3879344
JH584451	2747414	2748151	JH584451:2747414:2748151:4e-14		JH584446	748062-758064
JH584451	6259725	6259727	JH584451:6259726:6259726:2e-08		JH584446	1228736-1239416
JH584457	913600	914079	JH584457:913600:914079:8e-09		JH584446	1594303-1604305
JH584457	3815499	3816005	JH584457:3815499:3816005:4e-05		JH584446	1653706-1663708
JH584457	3829482	3830159	JH584457:3829482:3830159:2e-09		JH584446	2050912-2061496
JH584457	3891618	3892202	JH584457:3891618:3892202:4e-10		JH584446	2098344-2108730
JH584457	3988885	3988887	JH584457:3988886:3988886:1e-04		JH584446	2215518-2225655
JH584457	3993822	3993824	JH584457:3993823:3993823:0.007		JH584446	8123082-8133084
JH584460	823106	823552	JH584460:823106:823552:1e-06		JH584448	588455-598457
JH584460	1542907	1542909	JH584460:1542908:1542908:4e-05		JH584451	523984-534610
JH584460	1790837	1791205	JH584460:1790837:1791205:1e-08		JH584451	549760-559762
JH584460	4123413	4123415	JH584460:4123414:4123414:1e-12		JH584451	596561-606563
JH584460	4411125	4411720	JH584460:4411125:4411607:8e-04;JH584460:4411619:4411720:8e-04		JH584451	2703567-2714094
JH584462	346131	346133	JH584462:346132:346132:6e-13		JH584451	2742414-2753151
JH584462	1633925	1634374	JH584462:1633925:1634374:9e-10		JH584451	6254725-6264727
JH584463	371658	372359	JH584463:371658:372359:8e-11		JH584457	908600-919079
JH584463	529653	530173	JH584463:529653:529976:0.003;JH584463:530075:530173:0.003		JH584457	3810499-3821005
JH584464	4531540	4531542	JH584464:4531541:4531541:9e-12		JH584457	3824482-3835159
JH584464	4819645	4820439	JH584464:4819645:4820439:1e-11		JH584457	3886618-3897202
JH584464	4920561	4921274	JH584464:4920561:4921274:2e-09		JH584457	3983885-3993887
JH584465	112129	112437	JH584465:112129:112437:1e-08		JH584457	3988822-3998824
JH584465	195318	195902	JH584465:195318:195902:9e-12		JH584460	818106-828552
JH584465	207140	207676	JH584465:207140:207676:9e-11		JH584460	1537907-1547909
JH584465	1961552	1962283	JH584465:1961552:1962283:8e-05		JH584460	1785837-1796205
JH584465	2014121	2014732	JH584465:2014121:2014732:2e-08		JH584460	4118413-4128415
JH584465	2051399	2051920	JH584465:2051399:2051920:1e-08		JH584460	4406125-4416720
JH584465	2095345	2095518	JH584465:2095345:2095518:0.010		JH584462	341131-351133
JH584465	2989224	2989226	JH584465:2989225:2989225:7e-11		JH584462	1628925-1639374
JH584465	4245284	4245877	JH584465:4245284:4245877:1e-08		JH584463	366658-377359
JH584466	743887	743889	JH584466:743888:743888:0.008		JH584463	524653-535173
JH584466	1287915	1287917	JH584466:1287916:1287916:0.001		JH584464	4526540-4536542
JH584466	1546194	1546196	JH584466:1546195:1546195:5e-09		JH584464	4814645-4825439
JH584466	2232881	2232883	JH584466:2232882:2232882:0.002		JH584464	4915561-4926274
JH584466	11073330	11073722	JH584466:11073330:11073722:9e-09		JH584465	107129-117437
JH584467	820118	820865	JH584467:820118:820498:1e-09;JH584467:820575:820865:1e-09		JH584465	190318-200902
JH584467	880608	881054	JH584467:880608:881054:5e-06		JH584465	202140-212676
JH584467	1135107	1135109	JH584467:1135108:1135108:7e-04		JH584465	1956552-1967283
JH584470	3478829	3479392	JH584470:3478829:3479392:1e-05		JH584465	2009121-2019732
JH584470	3511673	3512413	JH584470:3511673:3512413:2e-11		JH584465	2046399-2056920
JH584472	18697	19341	JH584472:18697:19341:2e-13		JH584465	2090345-2100518
JH584473	120910	120912	JH584473:120911:120911:2e-13		JH584465	2984224-2994226
JH584473	390716	391291	JH584473:390716:391291:4e-07		JH584465	4240284-4250877
JH584473	956130	956132	JH584473:956131:956131:8e-05		JH584466	738887-748889
JH584473	1165990	1166427	JH584473:1165990:1166427:2e-10		JH584466	1282915-1292917
JH584474	370977	371360	JH584474:370977:371360:1e-10		JH584466	1541194-1551196
JH584474	1756795	1756797	JH584474:1756796:1756796:3e-08		JH584466	2227881-2237883
JH584474	3321631	3322077	JH584474:3321631:3322077:3e-04		JH584466	11068330-11078722
JH584476	1305132	1305743	JH584476:1305132:1305743:4e-13		JH584467	815118-825865
JH584476	1726153	1727001	JH584476:1726153:1727001:4e-10		JH584467	875608-886054
JH584476	1846225	1846716	JH584476:1846225:1846716:4e-04		JH584467	1130107-1140109
JH584478	1431567	1432184	JH584478:1431567:1432184:6e-11		JH584470	3473829-3484392
JH584479	2139442	2139891	JH584479:2139442:2139891:3e-04		JH584470	3506673-3517413
JH584479	2191340	2192092	JH584479:2191340:2192092:5e-14		JH584472	13697-24341
JH584479	2381224	2381745	JH584479:2381224:2381745:9e-05		JH584473	115910-125912
JH584480	224325	224327	JH584480:224326:224326:8e-09		JH584473	385716-396291
JH584480	1905459	1905461	JH584480:1905460:1905460:4e-09		JH584473	951130-961132
JH584483	283361	283363	JH584483:283362:283362:0.004		JH584473	1160990-1171427
JH584483	3732684	3733259	JH584483:3732684:3733259:1e-10		JH584474	365977-376360
JH584484	590452	590454	JH584484:590453:590453:0.001		JH584474	1751795-1761797
JH584484	1081163	1081165	JH584484:1081164:1081164:0.005		JH584474	3316631-3327077
JH584484	2879870	2880259	JH584484:2879870:2880259:1e-06		JH584476	1300132-1310743
JH584484	3407653	3407655	JH584484:3407654:3407654:4e-09		JH584476	1721153-1732001
JH584484	3517307	3517309	JH584484:3517308:3517308:0.001		JH584476	1841225-1851716
JH584484	5054716	5055393	JH584484:5054716:5055393:4e-12		JH584478	1426567-1437184
JH584486	1790357	1790359	JH584486:1790358:1790358:0.005		JH584479	2134442-2144891
JH584486	1962647	1963036	JH584486:1962647:1963036:3e-06		JH584479	2186340-2197092
JH584486	2540680	2540682	JH584486:2540681:2540681:0.002		JH584479	2376224-2386745
JH584486	5125295	5125879	JH584486:5125295:5125879:2e-09		JH584480	219325-229327
JH584487	5891833	5891835	JH584487:5891834:5891834:3e-07		JH584480	1900459-1910461
JH584487	6802352	6803104	JH584487:6802352:6803104:2e-15;JH584487:6802448:6803053:4e-05		JH584483	278361-288363
JH584487	6887213	6887215	JH584487:6887214:6887214:6e-05		JH584483	3727684-3738259
JH584487	6979986	6979988	JH584487:6979987:6979987:5e-04		JH584484	585452-595454
JH584487	13157155	13157157	JH584487:13157156:13157156:4e-11		JH584484	1076163-1086165
JH584487	14238938	14238940	JH584487:14238939:14238939:0.004		JH584484	2874870-2885259
JH584487	14940365	14940367	JH584487:14940366:14940366:1e-04		JH584484	3402653-3412655
JH584488	2586623	2586970	JH584488:2586623:2586970:0.002		JH584484	3512307-3522309
JH584488	3103751	3104104	JH584488:3103751:3104104:6e-06		JH584484	5049716-5060393
JH584488	3160244	3160978	JH584488:3160244:3160978:2e-16		JH584486	1785357-1795359
JH584488	6672057	6672059	JH584488:6672058:6672058:3e-07		JH584486	1957647-1968036
JH584488	7091315	7091827	JH584488:7091315:7091827:2e-05		JH584486	2535680-2545682
JH584488	7101962	7102489	JH584488:7101962:7102489:1e-06		JH584486	5120295-5130879
JH584488	7491461	7491916	JH584488:7491461:7491916:3e-08		JH584487	5886833-5896835
JH584488	7831087	7831089	JH584488:7831088:7831088:8e-09		JH584487	6797352-6808104
JH584488	8061235	8061237	JH584488:8061236:8061236:0.008		JH584487	6882213-6892215
JH584489	2784275	2784952	JH584489:2784275:2784952:1e-10		JH584487	6974986-6984988
JH584490	378371	378373	JH584490:378372:378372:5e-09		JH584487	13152155-13162157
JH584490	2026114	2026689	JH584490:2026114:2026689:3e-06		JH584487	14233938-14243940
JH584490	2165031	2165033	JH584490:2165032:2165032:3e-12		JH584487	14935365-14945367
JH584490	2243505	2243507	JH584490:2243506:2243506:0.001		JH584488	2581623-2591970
JH584490	2297885	2297887	JH584490:2297886:2297886:1e-09		JH584488	3098751-3109104
JH584490	2729938	2730303	JH584490:2729938:2730303:0.001		JH584488	3155244-3165978
JH584490	2803864	2804157	JH584490:2803864:2804157:2e-05		JH584488	6667057-6677059
JH584491	28042	28044	JH584491:28043:28043:4e-06		JH584488	7086315-7096827
JH584491	377452	377853	JH584491:377452:377853:0.001		JH584488	7096962-7107489
JH584491	441114	441815	JH584491:441114:441815:9e-06		JH584488	7486461-7496916
JH584491	655826	656266	JH584491:655826:656266:2e-10		JH584488	7826087-7836089
JH584491	2697542	2697544	JH584491:2697543:2697543:5e-04		JH584488	8056235-8066237
JH584492	788391	789113	JH584492:788391:789113:4e-08		JH584489	2779275-2789952
JH584492	2481331	2481333	JH584492:2481332:2481332:7e-07		JH584490	373371-383373
JH584492	2566539	2566541	JH584492:2566540:2566540:4e-14		JH584490	2021114-2031689
JH584492	4525755	4525757	JH584492:4525756:4525756:0.004		JH584490	2160031-2170033
JH584492	4743892	4744434	JH584492:4743892:4744434:1e-06		JH584490	2238505-2248507
JH584492	4762269	4762271	JH584492:4762270:4762270:3e-06		JH584490	2292885-2302887
JH584492	4828011	4828013	JH584492:4828012:4828012:3e-09		JH584490	2724938-2735303
JH584492	4874649	4874651	JH584492:4874650:4874650:1e-12		JH584490	2798864-2809157
JH584492	4970866	4971243	JH584492:4970866:4971243:3e-04		JH584491	23042-33044
JH584494	473577	474035	JH584494:473577:474035:1e-04		JH584491	372452-382853
JH584494	496403	497125	JH584494:496403:497125:2e-10		JH584491	436114-446815
JH584494	572365	572832	JH584494:572365:572832:3e-06		JH584491	650826-661266
JH584495	383555	384136	JH584495:383555:384136:6e-08		JH584491	2692542-2702544
JH584495	2043682	2044138	JH584495:2043682:2043855:6e-09;JH584495:2043923:2044138:6e-09		JH584492	783391-794113
JH584495	2090458	2090967	JH584495:2090458:2090967:6e-04		JH584492	2476331-2486333
JH584495	2671045	2671443	JH584495:2671045:2671443:0.003		JH584492	2561539-2571541
JH584495	2950739	2951266	JH584495:2950739:2951266:5e-05		JH584492	4520755-4530757
JH584495	3041253	3041708	JH584495:3041253:3041708:1e-04		JH584492	4738892-4749434
JH584495	3111507	3112007	JH584495:3111507:3112007:3e-04		JH584492	4757269-4767271
JH584495	3131079	3131540	JH584495:3131079:3131540:4e-04		JH584492	4823011-4833013
JH584495	3140808	3141392	JH584495:3140808:3141392:7e-07		JH584492	4869649-4879651
JH584495	3757118	3757714	JH584495:3757118:3757714:5e-07		JH584492	4965866-4976243
JH584495	4374458	4374988	JH584495:4374458:4374988:2e-09		JH584494	468577-479035
JH584495	4459964	4459966	JH584495:4459965:4459965:3e-11		JH584494	491403-502125
JH584500	1406705	1406707	JH584500:1406706:1406706:9e-11		JH584494	567365-577832
JH584500	1790827	1790829	JH584500:1790828:1790828:9e-12		JH584495	378555-389136
JH584500	1855611	1855613	JH584500:1855612:1855612:1e-09		JH584495	2038682-2049138
JH584500	2140430	2140432	JH584500:2140431:2140431:3e-05		JH584495	2085458-2095967
JH584500	2183092	2183094	JH584500:2183093:2183093:1e-05		JH584495	2666045-2676443
JH584500	2728822	2728824	JH584500:2728823:2728823:2e-10		JH584495	2945739-2956266
JH584505	922178	922711	JH584505:922178:922711:0.004		JH584495	3036253-3046708
JH584505	6783227	6783229	JH584505:6783228:6783228:8e-11		JH584495	3106507-3117007
JH584512	2070933	2070935	JH584512:2070934:2070934:0.005		JH584495	3126079-3136540
JH584512	2358296	2358679	JH584512:2358296:2358679:5e-04		JH584495	3135808-3146392
JH584512	3889636	3889638	JH584512:3889637:3889637:2e-06		JH584495	3752118-3762714
JH584512	4218183	4218185	JH584512:4218184:4218184:5e-04		JH584495	4369458-4379988
JH584512	4576527	4576529	JH584512:4576528:4576528:6e-12		JH584495	4454964-4464966
JH584512	8535481	8535483	JH584512:8535482:8535482:0.001		JH584500	1401705-1411707
JH584512	8683061	8683063	JH584512:8683062:8683062:8e-10		JH584500	1785827-1795829
JH584512	9268242	9268679	JH584512:9268242:9268679:2e-05		JH584500	1850611-1860613
JH584521	3343804	3344541	JH584521:3343804:3344541:3e-14		JH584500	2135430-2145432
JH584521	7282924	7283601	JH584521:7282924:7283601:2e-11		JH584500	2178092-2188094
JH584521	7306624	7307070	JH584521:7306624:7307070:8e-06		JH584500	2723822-2733824
JH584525	2337447	2338115	JH584525:2337447:2338115:3e-07		JH584505	917178-927711
JH584525	2379352	2379774	JH584525:2379352:2379774:9e-05		JH584505	6778227-6788229
JH584525	2515105	2515506	JH584525:2515105:2515506:7e-08		JH584512	2065933-2075935
JH584525	3806431	3806787	JH584525:3806431:3806787:2e-04		JH584512	2353296-2363679
JH584525	3870387	3870761	JH584525:3870387:3870761:5e-04		JH584512	3884636-3894638
JH584525	4757014	4757416	JH584525:4757014:4757172:5e-07;JH584525:4757156:4757416:5e-07		JH584512	4213183-4223185
JH584525	5121509	5121511	JH584525:5121510:5121510:3e-09		JH584512	4571527-4581529
JH584525	6792335	6792778	JH584525:6792335:6792778:7e-05		JH584512	8530481-8540483
JH584525	7744241	7744243	JH584525:7744242:7744242:2e-05		JH584512	8678061-8688063
JH584525	7791363	7791734	JH584525:7791363:7791734:8e-11		JH584512	9263242-9273679
JH584531	1244235	1244471	JH584531:1244235:1244471:0.007		JH584521	3338804-3349541
JH584531	1493063	1493677	JH584531:1493063:1493677:3e-09		JH584521	7277924-7288601
JH584531	3159528	3159998	JH584531:3159528:3159998:0.001		JH584521	7301624-7312070
JH584531	3592042	3592044	JH584531:3592043:3592043:5e-05		JH584525	2332447-2343115
JH584532	1324758	1325342	JH584532:1324758:1325342:9e-08		JH584525	2374352-2384774
JH584532	2170859	2171419	JH584532:2170859:2171419:0.008		JH584525	2510105-2520506
JH584532	2187470	2187829	JH584532:2187470:2187829:2e-04		JH584525	3801431-3811787
JH584532	4704560	4704562	JH584532:4704561:4704561:4e-10		JH584525	3865387-3875761
JH584533	3933203	3933205	JH584533:3933204:3933204:8e-04		JH584525	4752014-4762416
JH584533	5695139	5695666	JH584533:5695139:5695666:3e-05		JH584525	5116509-5126511
JH584533	6022762	6023496	JH584533:6022762:6023496:2e-11		JH584525	6787335-6797778
JH584533	13063042	13063371	JH584533:13063042:13063371:2e-05		JH584525	7739241-7749243
JH584533	13399905	13399907	JH584533:13399906:13399906:0.002		JH584525	7786363-7796734
JH584534	690764	690766	JH584534:690765:690765:7e-05;JH584534:690765:690765:5e-11		JH584531	1239235-1249471
JH584534	1467854	1468591	JH584534:1467854:1468591:2e-13		JH584531	1488063-1498677
JH584534	1774640	1775239	JH584534:1774640:1775239:1e-10		JH584531	3154528-3164998
JH584534	4063607	4064200	JH584534:4063607:4064170:3e-06;JH584534:4063685:4064200:0.003		JH584531	3587042-3597044
JH584534	5416399	5416740	JH584534:5416399:5416740:2e-04		JH584532	1319758-1330342
JH584534	6168228	6168587	JH584534:6168228:6168587:3e-05		JH584532	2165859-2176419
JH584535	327593	327595	JH584535:327594:327594:3e-04		JH584532	2182470-2192829
JH584535	8592984	8593568	JH584535:8592984:8593568:4e-09		JH584532	4699560-4709562
JH584535	11277974	11277976	JH584535:11277975:11277975:1e-06		JH584533	3928203-3938205
JH584537	1718427	1718429	JH584537:1718428:1718428:5e-10		JH584533	5690139-5700666
JH584552	2487643	2488005	JH584552:2487643:2488005:1e-05		JH584533	6017762-6028496
JH584552	7101575	7102042	JH584552:7101575:7102042:2e-05		JH584533	13058042-13068371
JH584552	7589464	7589466	JH584552:7589465:7589465:4e-10		JH584533	13394905-13404907
JH584552	7638196	7638198	JH584552:7638197:7638197:2e-06		JH584534	685764-695766
JH584552	7649295	7649297	JH584552:7649296:7649296:2e-09		JH584534	1462854-1473591
JH584552	7823023	7823025	JH584552:7823024:7823024:5e-08		JH584534	1769640-1780239
JH584552	7823384	7823386	JH584552:7823385:7823385:5e-08		JH584534	4058607-4069200
JH584552	8816591	8817325	JH584552:8816591:8817325:9e-10		JH584534	5411399-5421740
JH584552	9362727	9362729	JH584552:9362728:9362728:3e-07		JH584534	6163228-6173587
JH584554	260641	260643	JH584554:260642:260642:5e-09		JH584535	322593-332595
JH584554	596694	597071	JH584554:596694:597071:6e-06		JH584535	8587984-8598568
JH584554	4436656	4437178	JH584554:4436656:4436862:2e-05;JH584554:4436861:4437178:2e-05		JH584535	11272974-11282976
JH584554	7385141	7385143	JH584554:7385142:7385142:0.001		JH584537	1713427-1723429
JH584554	7385353	7385355	JH584554:7385354:7385354:0.001		JH584552	2482643-2493005
JH584554	7407612	7407614	JH584554:7407613:7407613:0.002		JH584552	7096575-7107042
JH584554	7899840	7899842	JH584554:7899841:7899841:3e-11		JH584552	7584464-7594466
JH584554	9940978	9940980	JH584554:9940979:9940979:3e-13		JH584552	7633196-7643198
JH584557	112557	113015	JH584557:112557:113015:1e-05		JH584552	7644295-7654297
JH584557	537797	537799	JH584557:537798:537798:9e-06		JH584552	7818023-7828025
JH584557	3323797	3323799	JH584557:3323798:3323798:4e-19		JH584552	7818384-7828386
JH584557	3652454	3653206	JH584557:3652454:3653206:3e-06		JH584552	8811591-8822325
JH584557	8616965	8617519	JH584557:8616965:8617519:3e-09		JH584552	9357727-9367729
JH584557	8667290	8667292	JH584557:8667291:8667291:5e-06		JH584554	255641-265643
JH584557	8855869	8856618	JH584557:8855869:8856618:4e-07		JH584554	591694-602071
JH584557	9534628	9534630	JH584557:9534629:9534629:6e-05		JH584554	4431656-4442178
JH584557	13735488	13735490	JH584557:13735489:13735489:6e-10		JH584554	7380141-7390143
JH584557	14409063	14409281	JH584557:14409063:14409281:5e-04		JH584554	7380353-7390355
JH584557	14452873	14453097	JH584557:14452873:14453097:0.003		JH584554	7402612-7412614
JH584557	16229376	16229378	JH584557:16229377:16229377:4e-08		JH584554	7894840-7904842
JH584557	16513660	16513662	JH584557:16513661:16513661:2e-07		JH584554	9935978-9945980
JH584563	2212023	2212406	JH584563:2212023:2212406:3e-10		JH584557	107557-118015
JH584563	2289738	2290283	JH584563:2289738:2290283:4e-11		JH584557	532797-542799
JH584563	2508599	2509183	JH584563:2508599:2509183:2e-06		JH584557	3318797-3328799
JH584563	2521161	2521163	JH584563:2521162:2521162:1e-07		JH584557	3647454-3658206
JH584563	3128826	3129434	JH584563:3128826:3129434:4e-14		JH584557	8611965-8622519
JH584568	1706918	1706920	JH584568:1706919:1706919:4e-04		JH584557	8662290-8672292
JH584568	2643146	2643148	JH584568:2643147:2643147:5e-12		JH584557	8850869-8861618
JH584568	2780984	2780986	JH584568:2780985:2780985:0.008		JH584557	9529628-9539630
JH584568	5305380	5305765	JH584568:5305380:5305526:0.001;JH584568:5305619:5305765:0.001		JH584557	13730488-13740490
JH584568	5977992	5977994	JH584568:5977993:5977993:2e-05		JH584557	14404063-14414281
JH584568	5994242	5994244	JH584568:5994243:5994243:4e-04		JH584557	14447873-14458097
JH584574	3271893	3271895	JH584574:3271894:3271894:3e-06		JH584557	16224376-16234378
JH584574	4511514	4511516	JH584574:4511515:4511515:2e-09		JH584557	16508660-16518662
JH584574	4647378	4647380	JH584574:4647379:4647379:6e-10		JH584563	2207023-2217406
JH584574	4855927	4855929	JH584574:4855928:4855928:0.002		JH584563	2284738-2295283
JH584574	5545648	5545650	JH584574:5545649:5545649:5e-08		JH584563	2503599-2514183
JH584574	8091603	8091605	JH584574:8091604:8091604:3e-06		JH584563	2516161-2526163
JH584574	8197701	8198369	JH584574:8197701:8198369:2e-11		JH584563	3123826-3134434
JH584574	8489137	8489139	JH584574:8489138:8489138:2e-10		JH584568	1701918-1711920
JH584574	8547664	8547666	JH584574:8547665:8547665:6e-08		JH584568	2638146-2648148
JH584574	9116814	9116816	JH584574:9116815:9116815:8e-07		JH584568	2775984-2785986
JH584574	9173344	9173346	JH584574:9173345:9173345:2e-04		JH584568	5300380-5310765
JH584576	252480	252623	JH584576:252480:252623:0.001		JH584568	5972992-5982994
JH584576	395336	395338	JH584576:395337:395337:1e-11		JH584568	5989242-5999244
JH584576	1982920	1982922	JH584576:1982921:1982921:1e-05		JH584574	3266893-3276895
JH584577	1526516	1526518	JH584577:1526517:1526517:2e-06		JH584574	4506514-4516516
JH584577	1674685	1674687	JH584577:1674686:1674686:8e-04		JH584574	4642378-4652380
JH584577	2459038	2459445	JH584577:2459038:2459445:0.005		JH584574	4850927-4860929
JH584577	2962226	2962432	JH584577:2962226:2962432:6e-04		JH584574	5540648-5550650
JH584577	2966894	2967613	JH584577:2966894:2967613:4e-10		JH584574	8086603-8096605
JH584578	634149	634151	JH584578:634150:634150:1e-10		JH584574	8192701-8203369
JH584578	1778297	1778299	JH584578:1778298:1778298:6e-08		JH584574	8484137-8494139
JH584578	2131435	2132019	JH584578:2131435:2132019:2e-06		JH584574	8542664-8552666
JH584578	2176860	2177216	JH584578:2176860:2177216:5e-04		JH584574	9111814-9121816
JH584578	4290339	4290776	JH584578:4290339:4290776:3e-05		JH584574	9168344-9178346
JH584578	4750268	4750270	JH584578:4750269:4750269:8e-07		JH584576	247480-257623
JH584578	5084027	5084617	JH584578:5084027:5084617:6e-10		JH584576	390336-400338
JH584578	5140212	5140589	JH584578:5140212:5140589:0.007		JH584576	1977920-1987922
JH584578	5230744	5231340	JH584578:5230744:5231340:1e-06		JH584577	1521516-1531518
JH584578	5313036	5313038	JH584578:5313037:5313037:9e-05		JH584577	1669685-1679687
JH584578	6457454	6457456	JH584578:6457455:6457455:0.003		JH584577	2454038-2464445
JH584578	7016851	7017243	JH584578:7016851:7017243:4e-09		JH584577	2957226-2967432
JH584579	1053889	1053891	JH584579:1053890:1053890:1e-07		JH584577	2961894-2972613
JH584579	5486538	5486540	JH584579:5486539:5486539:1e-15		JH584578	629149-639151
JH584579	5734186	5734188	JH584579:5734187:5734187:1e-06		JH584578	1773297-1783299
JH584579	5900357	5900359	JH584579:5900358:5900358:7e-12		JH584578	2126435-2137019
JH584579	13377696	13378596	JH584579:13377696:13378376:1e-05;JH584579:13378390:13378596:1e-05		JH584578	2171860-2182216
JH584579	13381378	13382280	JH584579:13381378:13382280:3e-10		JH584578	4285339-4295776
JH584588	1089954	1089956	JH584588:1089955:1089955:2e-06		JH584578	4745268-4755270
JH584588	1390863	1390865	JH584588:1390864:1390864:4e-05		JH584578	5079027-5089617
JH584588	2337022	2337024	JH584588:2337023:2337023:2e-08		JH584578	5135212-5145589
JH584588	4776830	4776832	JH584588:4776831:4776831:6e-04		JH584578	5225744-5236340
JH584588	5361402	5361404	JH584588:5361403:5361403:2e-09		JH584578	5308036-5318038
JH584588	5953046	5953567	JH584588:5953046:5953567:2e-06		JH584578	6452454-6462456
JH584588	6410238	6410765	JH584588:6410238:6410765:1e-05		JH584578	7011851-7022243
JH584588	8385477	8385986	JH584588:8385477:8385986:0.009		JH584579	1048889-1058891
JH584588	8832160	8832693	JH584588:8832160:8832693:2e-05		JH584579	5481538-5491540
JH584588	10292199	10292666	JH584588:10292199:10292666:2e-04		JH584579	5729186-5739188
JH584588	10414068	10414586	JH584588:10414068:10414586:2e-04		JH584579	5895357-5905359
JH584588	10482440	10482658	JH584588:10482440:10482658:2e-06		JH584579	13372696-13383596
JH584588	10726662	10727237	JH584588:10726662:10727237:1e-09		JH584579	13376378-13387280
JH584588	11002933	11002935	JH584588:11002934:11002934:2e-07		JH584588	1084954-1094956
JH584588	11169643	11169645	JH584588:11169644:11169644:0.008		JH584588	1385863-1395865
JH584589	401221	401667	JH584589:401221:401667:2e-11		JH584588	2332022-2342024
JH584589	426907	427281	JH584589:426907:427281:0.001		JH584588	4771830-4781832
JH584589	482800	483378	JH584589:482800:483378:0.003		JH584588	5356402-5366404
JH584589	659279	659905	JH584589:659279:659905:5e-14;JH584589:659294:659905:6e-05		JH584588	5948046-5958567
JH584589	1120906	1120908	JH584589:1120907:1120907:0.004		JH584588	6405238-6415765
JH584589	1294491	1294493	JH584589:1294492:1294492:6e-11		JH584588	8380477-8390986
JH584590	5526985	5527524	JH584590:5526985:5527524:5e-09		JH584588	8827160-8837693
JH584590	5650525	5650527	JH584590:5650526:5650526:7e-09		JH584588	10287199-10297666
JH584593	217446	217448	JH584593:217447:217447:4e-09		JH584588	10409068-10419586
JH584598	1748326	1748328	JH584598:1748327:1748327:6e-04		JH584588	10477440-10487658
JH584598	2031414	2032124	JH584598:2031414:2032124:3e-05		JH584588	10721662-10732237
JH584598	3127586	3127588	JH584598:3127587:3127587:6e-05		JH584588	10997933-11007935
JH584598	3460527	3460529	JH584598:3460528:3460528:1e-09		JH584588	11164643-11174645
JH584598	3491681	3491683	JH584598:3491682:3491682:5e-05		JH584589	396221-406667
JH584601	2678981	2679403	JH584601:2678981:2679403:5e-10		JH584589	421907-432281
JH584601	2792029	2792496	JH584601:2792029:2792496:2e-09		JH584589	477800-488378
JH584601	2801365	2801811	JH584601:2801365:2801811:3e-04		JH584589	654279-664905
JH584601	3957658	3957660	JH584601:3957659:3957659:0.001		JH584589	1115906-1125908
JH584609	4303469	4304041	JH584609:4303469:4304041:7e-10		JH584589	1289491-1299493
JH584609	4639919	4640404	JH584609:4639919:4640404:8e-10		JH584590	5521985-5532524
JH584609	6362064	6362471	JH584609:6362064:6362471:3e-06		JH584590	5645525-5655527
JH584609	7340249	7340512	JH584609:7340249:7340512:0.005		JH584593	212446-222448
JH584610	233652	233816	JH584610:233652:233816:0.003		JH584598	1743326-1753328
JH584610	528250	528252	JH584610:528251:528251:1e-08		JH584598	2026414-2037124
JH584610	796271	796273	JH584610:796272:796272:4e-04		JH584598	3122586-3132588
JH584610	958817	958819	JH584610:958818:958818:4e-09		JH584598	3455527-3465529
JH584611	1074895	1075464	JH584611:1074895:1075464:3e-06		JH584598	3486681-3496683
JH584611	1273352	1273768	JH584611:1273352:1273768:0.010		JH584601	2673981-2684403
JH584611	1353728	1354120	JH584611:1353728:1354120:4e-10		JH584601	2787029-2797496
JH584611	1433082	1433471	JH584611:1433082:1433471:0.010		JH584601	2796365-2806811
JH584622	42469	42471	JH584622:42470:42470:6e-09		JH584601	3952658-3962660
JH584628	483375	483377	JH584628:483376:483376:5e-12		JH584609	4298469-4309041
JH584628	661780	662352	JH584628:661780:662352:5e-11		JH584609	4634919-4645404
JH584631	648599	649345	JH584631:648599:649345:2e-14		JH584609	6357064-6367471
JH584634	971307	971309	JH584634:971308:971308:4e-10		JH584609	7335249-7345512
JH584634	997859	997861	JH584634:997860:997860:0.003		JH584610	228652-238816
JH584634	1007153	1007155	JH584634:1007154:1007154:1e-06		JH584610	523250-533252
JH584634	1086339	1086341	JH584634:1086340:1086340:2e-09		JH584610	791271-801273
JH584634	1136821	1136823	JH584634:1136822:1136822:9e-06		JH584610	953817-963819
JH584634	1491149	1491550	JH584634:1491149:1491550:1e-08		JH584611	1069895-1080464
JH584636	629531	629533	JH584636:629532:629532:3e-06		JH584611	1268352-1278768
JH584636	662665	662667	JH584636:662666:662666:1e-10		JH584611	1348728-1359120
JH584637	1074346	1074348	JH584637:1074347:1074347:3e-04		JH584611	1428082-1438471
JH584637	1419278	1419280	JH584637:1419279:1419279:2e-10		JH584622	37469-47471
JH584639	1008876	1009322	JH584639:1008876:1009322:3e-11		JH584628	478375-488377
JH584640	1178958	1179323	JH584640:1178958:1179323:0.003		JH584628	656780-667352
JH584642	1071139	1071141	JH584642:1071140:1071140:2e-15		JH584631	643599-654345
JH584642	1329420	1329422	JH584642:1329421:1329421:5e-05		JH584634	966307-976309
JH584642	1609849	1609851	JH584642:1609850:1609850:0.010		JH584634	992859-1002861
JH584642	1832899	1832901	JH584642:1832900:1832900:7e-07		JH584634	1002153-1012155
JH584642	1980836	1981291	JH584642:1980836:1981291:9e-12		JH584634	1081339-1091341
JH584648	6119966	6119968	JH584648:6119967:6119967:2e-10		JH584634	1131821-1141823
JH584649	719946	720392	JH584649:719946:720392:4e-11		JH584634	1486149-1496550
JH584652	2647099	2647101	JH584652:2647100:2647100:1e-13		JH584636	624531-634533
JH584653	1226703	1226705	JH584653:1226704:1226704:0.002		JH584636	657665-667667
JH584653	1870175	1870858	JH584653:1870175:1870858:6e-12		JH584637	1069346-1079348
JH584653	7202696	7202698	JH584653:7202697:7202697:1e-05		JH584637	1414278-1424280
JH584653	7879145	7879819	JH584653:7879145:7879819:0.002		JH584639	1003876-1014322
JH584653	8021621	8022076	JH584653:8021621:8022076:2e-06		JH584640	1173958-1184323
JH584654	2051909	2052613	JH584654:2051909:2052613:2e-08		JH584642	1066139-1076141
JH584654	2403186	2403188	JH584654:2403187:2403187:1e-11		JH584642	1324420-1334422
JH584654	5237437	5237439	JH584654:5237438:5237438:3e-05		JH584642	1604849-1614851
JH584654	5681139	5681141	JH584654:5681140:5681140:4e-06		JH584642	1827899-1837901
JH584654	6896972	6896974	JH584654:6896973:6896973:0.001		JH584642	1975836-1986291
JH584673	202853	202855	JH584673:202854:202854:2e-09		JH584648	6114966-6124968
JH584675	251030	251401	JH584675:251030:251401:6e-09		JH584649	714946-725392
JH584675	3151464	3151466	JH584675:3151465:3151465:1e-08		JH584652	2642099-2652101
JH584675	4176435	4176998	JH584675:4176435:4176998:1e-06		JH584653	1221703-1231705
JH584675	5123503	5123505	JH584675:5123504:5123504:2e-04		JH584653	1865175-1875858
JH584677	3625543	3625545	JH584677:3625544:3625544:7e-11		JH584653	7197696-7207698
JH584678	610350	610706	JH584678:610350:610706:1e-05		JH584653	7874145-7884819
JH584678	957254	957679	JH584678:957254:957679:1e-06		JH584653	8016621-8027076
JH584678	1026343	1026918	JH584678:1026343:1026918:1e-05		JH584654	2046909-2057613
JH584678	1076120	1076857	JH584678:1076120:1076857:1e-12		JH584654	2398186-2408188
JH584679	405043	405045	JH584679:405044:405044:1e-06		JH584654	5232437-5242439
JH584679	1402568	1402570	JH584679:1402569:1402569:0.001		JH584654	5676139-5686141
JH584679	1515515	1515517	JH584679:1515516:1515516:0.003		JH584654	6891972-6901974
JH584679	1662920	1662922	JH584679:1662921:1662921:3e-08		JH584673	197853-207855
JH584679	1748155	1749340	JH584679:1748155:1748505:6e-04;JH584679:1748574:1749095:5e-09;JH584679:1749170:1749340:5e-09		JH584675	246030-256401
JH584679	4838296	4838880	JH584679:4838296:4838880:1e-07		JH584675	3146464-3156466
JH584679	7651314	7651316	JH584679:7651315:7651315:8e-08		JH584675	4171435-4181998
JH584679	7722814	7722816	JH584679:7722815:7722815:0.002		JH584675	5118503-5128505
JH584680	2206661	2207236	JH584680:2206661:2207236:6e-06		JH584677	3620543-3630545
JH584680	2721518	2721520	JH584680:2721519:2721519:7e-12		JH584678	605350-615706
JH584680	5841525	5841527	JH584680:5841526:5841526:4e-11		JH584678	952254-962679
JH584680	7664763	7665104	JH584680:7664763:7665104:0.003		JH584678	1021343-1031918
JH584680	7750959	7751558	JH584680:7750959:7751558:1e-06		JH584678	1071120-1081857
JH584680	9682374	9682760	JH584680:9682374:9682760:1e-06		JH584679	400043-410045
JH584680	9841134	9841496	JH584680:9841134:9841496:2e-04		JH584679	1397568-1407570
JH584680	10692142	10692144	JH584680:10692143:10692143:4e-13		JH584679	1510515-1520517
JH584680	12217834	12218199	JH584680:12217834:12218199:3e-08		JH584679	1657920-1667922
JH584680	16804615	16805022	JH584680:16804615:16805022:2e-09		JH584679	1743155-1754340
JH584680	21409742	21410479	JH584680:21409742:21410479:9e-11		JH584679	4833296-4843880
JH584682	2315276	2315887	JH584682:2315276:2315887:1e-13		JH584679	7646314-7656316
JH584682	4041080	4041850	JH584682:4041080:4041850:2e-16		JH584679	7717814-7727816
JH584682	4404511	4405293	JH584682:4404511:4405293:6e-07		JH584680	2201661-2212236
JH584682	4680242	4680244	JH584682:4680243:4680243:3e-06		JH584680	2716518-2726520
JH584682	6303250	6303645	JH584682:6303250:6303645:2e-06		JH584680	5836525-5846527
JH584682	8063210	8063911	JH584682:8063210:8063911:1e-05		JH584680	7659763-7670104
JH584682	9204900	9205499	JH584682:9204900:9205499:7e-09		JH584680	7745959-7756558
JH584682	11274923	11274925	JH584682:11274924:11274924:3e-06		JH584680	9677374-9687760
JH584682	11330057	11330794	JH584682:11330057:11330794:7e-12		JH584680	9836134-9846496
JH584683	823392	823394	JH584683:823393:823393:7e-12		JH584680	10687142-10697144
JH584683	3582803	3583630	JH584683:3582803:3583630:3e-06		JH584680	12212834-12223199
JH584683	3973223	3973696	JH584683:3973223:3973696:2e-04		JH584680	16799615-16810022
JH584683	4842487	4842489	JH584683:4842488:4842488:8e-08		JH584680	21404742-21415479
JH584683	7579208	7579591	JH584683:7579208:7579591:2e-04		JH584682	2310276-2320887
JH584683	8305986	8305988	JH584683:8305987:8305987:4e-04		JH584682	4036080-4046850
JH584683	10278132	10278431	JH584683:10278132:10278431:3e-05		JH584682	4399511-4410293
JH584683	10542231	10542671	JH584683:10542231:10542671:0.003		JH584682	4675242-4685244
JH584683	10782316	10782522	JH584683:10782316:10782522:3e-06		JH584682	6298250-6308645
JH584684	287944	287946	JH584684:287945:287945:0.003		JH584682	8058210-8068911
JH584684	1569735	1570109	JH584684:1569735:1570109:3e-05		JH584682	9199900-9210499
JH584684	1675615	1676109	JH584684:1675615:1676109:7e-04		JH584682	11269923-11279925
JH584684	1677407	1677697	JH584684:1677407:1677697:6e-06		JH584682	11325057-11335794
JH584684	6577320	6577322	JH584684:6577321:6577321:0.002		JH584683	818392-828394
JH584684	7210419	7210421	JH584684:7210420:7210420:1e-04		JH584683	3577803-3588630
JH584684	7999895	7999897	JH584684:7999896:7999896:1e-09		JH584683	3968223-3978696
JH584684	10139949	10140329	JH584684:10139949:10140329:1e-05		JH584683	4837487-4847489
JH584685	5396106	5396108	JH584685:5396107:5396107:2e-11		JH584683	7574208-7584591
JH584685	5550254	5550256	JH584685:5550255:5550255:1e-05		JH584683	8300986-8310988
JH584685	7771881	7772351	JH584685:7771881:7772351:9e-08		JH584683	10273132-10283431
JH584685	7791021	7791362	JH584685:7791021:7791362:6e-11		JH584683	10537231-10547671
JH584685	7854489	7854899	JH584685:7854489:7854899:5e-08		JH584683	10777316-10787522
JH584685	7865610	7866287	JH584685:7865610:7866287:2e-07		JH584684	282944-292946
JH584685	8042802	8042804	JH584685:8042803:8042803:4e-11		JH584684	1564735-1575109
JH584685	9561725	9562120	JH584685:9561725:9562120:3e-06		JH584684	1670615-1681109
JH584686	159821	160441	JH584686:159821:160441:1e-10		JH584684	1672407-1682697
JH584686	375832	376320	JH584686:375832:376320:3e-10		JH584684	6572320-6582322
JH584686	2168642	2169001	JH584686:2168642:2169001:7e-05		JH584684	7205419-7215421
JH584686	5338186	5338188	JH584686:5338187:5338187:5e-05		JH584684	7994895-8004897
JH584686	5491248	5491250	JH584686:5491249:5491249:0.004		JH584684	10134949-10145329
JH584690	409461	410123	JH584690:409461:410123:1e-09		JH584685	5391106-5401108
JH584690	2532606	2532608	JH584690:2532607:2532607:0.002		JH584685	5545254-5555256
JH584691	2250184	2250186	JH584691:2250185:2250185:2e-04		JH584685	7766881-7777351
JH584691	9058816	9058818	JH584691:9058817:9058817:5e-10		JH584685	7786021-7796362
JH584694	8390315	8390671	JH584694:8390315:8390671:2e-04		JH584685	7849489-7859899
JH584694	8442595	8443266	JH584694:8442595:8443266:8e-09		JH584685	7860610-7871287
JH584694	8510378	8510380	JH584694:8510379:8510379:8e-14		JH584685	8037802-8047804
JH584694	8784698	8785102	JH584694:8784698:8785102:2e-06		JH584685	9556725-9567120
JH584694	8880644	8881090	JH584694:8880644:8881090:4e-05		JH584686	154821-165441
JH584694	9023436	9023978	JH584694:9023436:9023978:2e-04		JH584686	370832-381320
JH584694	9040462	9041193	JH584694:9040462:9041193:6e-04		JH584686	2163642-2174001
JH584694	9221746	9222273	JH584694:9221746:9222273:5e-08		JH584686	5333186-5343188
JH584695	1075362	1075364	JH584695:1075363:1075363:3e-10		JH584686	5486248-5496250
JH584695	3250505	3250894	JH584695:3250505:3250894:4e-05		JH584690	404461-415123
JH584695	6807336	6807338	JH584695:6807337:6807337:2e-07		JH584690	2527606-2537608
JH584695	7739637	7739639	JH584695:7739638:7739638:0.002		JH584691	2245184-2255186
JH584696	81885	81887	JH584696:81886:81886:2e-11		JH584691	9053816-9063818
JH584696	222471	223190	JH584696:222471:223190:4e-09		JH584694	8385315-8395671
JH584696	273214	273216	JH584696:273215:273215:1e-04		JH584694	8437595-8448266
JH584696	5202781	5203356	JH584696:5202781:5203356:2e-05		JH584694	8505378-8515380
JH584696	6302047	6302583	JH584696:6302047:6302583:0.003		JH584694	8779698-8790102
JH584696	7887793	7888521	JH584696:7887793:7888521:2e-09		JH584694	8875644-8886090
JH584697	411765	412103	JH584697:411765:412103:2e-06		JH584694	9018436-9028978
JH584697	4427092	4427094	JH584697:4427093:4427093:3e-12		JH584694	9035462-9046193
JH584697	6567112	6567321	JH584697:6567112:6567321:1e-05		JH584694	9216746-9227273
JH584700	1235270	1236070	JH584700:1235270:1236070:2e-10		JH584695	1070362-1080364
JH584700	3813319	3813495	JH584700:3813319:3813495:4e-04		JH584695	3245505-3255894
JH584700	3888334	3888834	JH584700:3888334:3888834:5e-08		JH584695	6802336-6812338
JH584700	4137593	4138012	JH584700:4137593:4138012:2e-07		JH584695	7734637-7744639
JH584700	4302737	4302739	JH584700:4302738:4302738:3e-11		JH584696	76885-86887
JH584700	5268012	5268014	JH584700:5268013:5268013:7e-06		JH584696	217471-228190
JH584700	6026667	6026669	JH584700:6026668:6026668:3e-06		JH584696	268214-278216
JH584701	14684	14686	JH584701:14685:14685:4e-16		JH584696	5197781-5208356
JH584701	129658	129660	JH584701:129659:129659:0.009;JH584701:129659:129659:7e-10		JH584696	6297047-6307583
JH584701	1388208	1388639	JH584701:1388208:1388639:2e-04		JH584696	7882793-7893521
JH584701	2449336	2449722	JH584701:2449336:2449722:1e-05		JH584697	406765-417103
JH584701	2508220	2508624	JH584701:2508220:2508624:0.002		JH584697	4422092-4432094
JH584701	2590512	2591207	JH584701:2590512:2591207:2e-08		JH584697	6562112-6572321
JH584701	4646054	4646056	JH584701:4646055:4646055:0.003		JH584700	1230270-1241070
JH584702	2358929	2359597	JH584702:2358929:2359597:6e-12		JH584700	3808319-3818495
JH584706	2080216	2080218	JH584706:2080217:2080217:2e-08		JH584700	3883334-3893834
JH584706	2080584	2080586	JH584706:2080585:2080585:2e-08		JH584700	4132593-4143012
JH584706	3921053	3921373	JH584706:3921053:3921373:0.002		JH584700	4297737-4307739
JH584706	5791437	5791931	JH584706:5791437:5791931:7e-12		JH584700	5263012-5273014
JH584710	4623396	4623398	JH584710:4623397:4623397:4e-09		JH584700	6021667-6031669
JH584710	5211204	5211701	JH584710:5211204:5211701:0.007		JH584701	9684-19686
JH584710	5980263	5980859	JH584710:5980263:5980859:2e-07		JH584701	124658-134660
JH584712	659536	659538	JH584712:659537:659537:7e-05		JH584701	1383208-1393639
JH584712	783155	783157	JH584712:783156:783156:1e-10		JH584701	2444336-2454722
JH584712	951819	951821	JH584712:951820:951820:6e-07		JH584701	2503220-2513624
JH584712	952109	952111	JH584712:952110:952110:6e-07		JH584701	2585512-2596207
JH584712	3078544	3078864	JH584712:3078544:3078864:2e-04		JH584701	4641054-4651056
JH584713	4124712	4124714	JH584713:4124713:4124713:0.002		JH584702	2353929-2364597
JH584713	4466383	4466385	JH584713:4466384:4466384:7e-05		JH584706	2075216-2085218
JH584713	5143518	5144045	JH584713:5143518:5144045:2e-05		JH584706	2075584-2085586
JH584713	5905794	5905796	JH584713:5905795:5905795:3e-12		JH584706	3916053-3926373
JH584719	191177	191533	JH584719:191177:191533:0.003		JH584706	5786437-5796931
JH584719	1008593	1008595	JH584719:1008594:1008594:4e-04		JH584710	4618396-4628398
JH584719	2378852	2379547	JH584719:2378852:2379547:4e-10		JH584710	5206204-5216701
JH584719	2703488	2704135	JH584719:2703488:2704135:8e-06		JH584710	5975263-5985859
JH584721	1705549	1706007	JH584721:1705549:1706007:3e-12		JH584712	654536-664538
JH584723	407385	407387	JH584723:407386:407386:4e-09		JH584712	778155-788157
JH584723	1160145	1160147	JH584723:1160146:1160146:0.002		JH584712	946819-956821
JH584723	1428386	1428667	JH584723:1428386:1428667:0.001		JH584712	947109-957111
JH584723	1485159	1485692	JH584723:1485159:1485692:5e-04		JH584712	3073544-3083864
JH584723	1662134	1662862	JH584723:1662134:1662862:2e-16		JH584713	4119712-4129714
JH584726	1164290	1164874	JH584726:1164290:1164874:5e-10		JH584713	4461383-4471385
JH584728	305993	306376	JH584728:305993:306376:0.003		JH584713	5138518-5149045
JH584728	2167866	2168303	JH584728:2167866:2168303:0.008		JH584713	5900794-5910796
JH584728	2172873	2173535	JH584728:2172873:2173535:4e-11		JH584719	186177-196533
JH584728	3220142	3220636	JH584728:3220142:3220636:6e-07		JH584719	1003593-1013595
JH584728	4426998	4427000	JH584728:4426999:4426999:9e-04		JH584719	2373852-2384547
JH584729	2001343	2001345	JH584729:2001344:2001344:2e-11		JH584719	2698488-2709135
JH584729	4193224	4193226	JH584729:4193225:4193225:0.004		JH584721	1700549-1711007
JH584729	5028674	5028676	JH584729:5028675:5028675:8e-12		JH584723	402385-412387
JH584730	199106	199108	JH584730:199107:199107:3e-10		JH584723	1155145-1165147
JH584730	501884	502306	JH584730:501884:502306:1e-09		JH584723	1423386-1433667
JH584730	593047	593715	JH584730:593047:593715:0.004		JH584723	1480159-1490692
JH584730	864318	864320	JH584730:864319:864319:4e-11		JH584723	1657134-1667862
JH584730	1232101	1232103	JH584730:1232102:1232102:2e-04		JH584726	1159290-1169874
JH584730	2740611	2740613	JH584730:2740612:2740612:5e-08		JH584728	300993-311376
JH584730	2950086	2950475	JH584730:2950086:2950475:0.001		JH584728	2162866-2173303
JH584730	4732913	4733287	JH584730:4732913:4733287:6e-06		JH584728	2167873-2178535
JH584730	5346402	5346404	JH584730:5346403:5346403:5e-07		JH584728	3215142-3225636
JH584733	1612464	1612466	JH584733:1612465:1612465:3e-05		JH584728	4421998-4432000
JH584733	1659628	1659630	JH584733:1659629:1659629:4e-06		JH584729	1996343-2006345
JH584733	1664340	1664342	JH584733:1664341:1664341:4e-10		JH584729	4188224-4198226
JH584733	3671406	3671873	JH584733:3671406:3671873:0.001		JH584729	5023674-5033676
JH584733	3691356	3691892	JH584733:3691356:3691892:0.001		JH584730	194106-204108
JH584741	689787	690362	JH584741:689787:690362:2e-06		JH584730	496884-507306
JH584741	740367	740942	JH584741:740367:740942:3e-07		JH584730	588047-598715
JH584741	1007646	1007648	JH584741:1007647:1007647:4e-07		JH584730	859318-869320
JH584741	1381629	1382315	JH584741:1381629:1382315:4e-05		JH584730	1227101-1237103
JH584741	1648961	1649344	JH584741:1648961:1649344:4e-05		JH584730	2735611-2745613
JH584741	2093157	2093882	JH584741:2093157:2093882:2e-11		JH584730	2945086-2955475
JH584741	3263206	3263634	JH584741:3263206:3263634:0.007		JH584730	4727913-4738287
JH584741	4435480	4436055	JH584741:4435480:4436055:8e-06		JH584730	5341402-5351404
JH584743	175243	175245	JH584743:175244:175244:0.001		JH584733	1607464-1617466
JH584743	3461953	3462327	JH584743:3461953:3462327:1e-04		JH584733	1654628-1664630
JH584743	4043496	4044008	JH584743:4043496:4044008:5e-11		JH584733	1659340-1669342
JH584743	4190489	4190728	JH584743:4190489:4190728:8e-06		JH584733	3666406-3676873
JH584745	547999	548001	JH584745:548000:548000:5e-04		JH584733	3686356-3696892
JH584746	1451011	1451013	JH584746:1451012:1451012:5e-05		JH584741	684787-695362
JH584746	1525481	1526185	JH584746:1525481:1526185:2e-10		JH584741	735367-745942
JH584746	1624712	1624714	JH584746:1624713:1624713:8e-04		JH584741	1002646-1012648
JH584746	1651808	1651810	JH584746:1651809:1651809:2e-06		JH584741	1376629-1387315
JH584746	1813639	1814028	JH584746:1813639:1814028:1e-06		JH584741	1643961-1654344
JH584746	3303271	3303753	JH584746:3303271:3303753:0.002		JH584741	2088157-2098882
JH584746	4144305	4144307	JH584746:4144306:4144306:5e-06		JH584741	3258206-3268634
JH584749	3081169	3081171	JH584749:3081170:3081170:8e-12		JH584741	4430480-4441055
JH584749	3912410	3912412	JH584749:3912411:3912411:4e-10		JH584743	170243-180245
JH584749	4137732	4137734	JH584749:4137733:4137733:3e-07		JH584743	3456953-3467327
JH584749	4138888	4138890	JH584749:4138889:4138889:8e-07		JH584743	4038496-4049008
JH584751	3101053	3101055	JH584751:3101054:3101054:2e-11		JH584743	4185489-4195728
JH584751	4716001	4716507	JH584751:4716001:4716507:3e-09		JH584745	542999-553001
JH584751	4728118	4728687	JH584751:4728118:4728687:7e-06		JH584746	1446011-1456013
JH584753	163375	163377	JH584753:163376:163376:8e-10		JH584746	1520481-1531185
JH584753	1173153	1173155	JH584753:1173154:1173154:2e-06		JH584746	1619712-1629714
JH584753	1346155	1346157	JH584753:1346156:1346156:2e-05		JH584746	1646808-1656810
JH584753	1522758	1523492	JH584753:1522758:1523492:7e-10		JH584746	1808639-1819028
JH584753	1944183	1944782	JH584753:1944183:1944782:3e-13		JH584746	3298271-3308753
JH584753	3904312	3904314	JH584753:3904313:3904313:3e-10		JH584746	4139305-4149307
JH584754	182835	183185	JH584754:182835:183185:6e-06		JH584749	3076169-3086171
JH584754	476486	476488	JH584754:476487:476487:4e-11		JH584749	3907410-3917412
JH584754	1932930	1933424	JH584754:1932930:1933424:1e-04		JH584749	4132732-4142734
JH584758	1484758	1485351	JH584758:1484758:1485351:2e-05		JH584749	4133888-4143890
JH584758	4028833	4028835	JH584758:4028834:4028834:9e-10		JH584751	3096053-3106055
JH584758	4274630	4274632	JH584758:4274631:4274631:6e-05		JH584751	4711001-4721507
JH584763	277003	277005	JH584763:277004:277004:9e-12		JH584751	4723118-4733687
JH584763	361532	361534	JH584763:361533:361533:0.002		JH584753	158375-168377
JH584763	448033	448035	JH584763:448034:448034:2e-09		JH584753	1168153-1178155
JH584763	502974	502976	JH584763:502975:502975:4e-11		JH584753	1341155-1351157
JH584763	3163164	3163166	JH584763:3163165:3163165:1e-10		JH584753	1517758-1528492
JH584763	3234745	3234747	JH584763:3234746:3234746:9e-09		JH584753	1939183-1949782
JH584763	4156009	4156506	JH584763:4156009:4156506:8e-07		JH584753	3899312-3909314
JH584765	3941129	3941131	JH584765:3941130:3941130:5e-04		JH584754	177835-188185
JH584766	19847	19849	JH584766:19848:19848:2e-05		JH584754	471486-481488
JH584766	1251971	1252567	JH584766:1251971:1252567:0.001		JH584754	1927930-1938424
JH584766	1274603	1275289	JH584766:1274603:1275289:5e-11		JH584758	1479758-1490351
JH584766	3307197	3307898	JH584766:3307197:3307898:2e-04		JH584758	4023833-4033835
JH584772	2898239	2898241	JH584772:2898240:2898240:6e-05		JH584758	4269630-4279632
JH584772	3525835	3525837	JH584772:3525836:3525836:4e-22		JH584763	272003-282005
JH584775	1046242	1046979	JH584775:1046242:1046979:4e-11		JH584763	356532-366534
JH584775	1250057	1250716	JH584775:1250057:1250716:2e-10		JH584763	443033-453035
JH584775	2232343	2232345	JH584775:2232344:2232344:2e-10		JH584763	497974-507976
JH584775	3583050	3583634	JH584775:3583050:3583634:2e-10		JH584763	3158164-3168166
JH584775	3733100	3733600	JH584775:3733100:3733600:6e-05		JH584763	3229745-3239747
JH584777	209819	209821	JH584777:209820:209820:4e-09		JH584763	4151009-4159707
JH584777	680657	681235	JH584777:680657:681235:3e-04		JH584765	3936129-3946131
JH584777	839032	839379	JH584777:839032:839379:4e-05		JH584766	14847-24849
JH584777	914550	915344	JH584777:914550:915344:1e-11		JH584766	1246971-1257567
JH584777	1090367	1090822	JH584777:1090367:1090822:1e-06		JH584766	1269603-1280289
JH584777	1348171	1348882	JH584777:1348171:1348416:4e-06;JH584777:1348487:1348882:4e-06		JH584766	3302197-3312898
JH584778	1506029	1506274	JH584778:1506029:1506274:0.002		JH584772	2893239-2903241
JH584778	1519723	1520097	JH584778:1519723:1520097:1e-04		JH584772	3520835-3530837
JH584778	1659621	1660106	JH584778:1659621:1660106:2e-13		JH584775	1041242-1051979
JH584784	914827	914829	JH584784:914828:914828:6e-04		JH584775	1245057-1255716
JH584784	2963793	2963795	JH584784:2963794:2963794:8e-13		JH584775	2227343-2237345
JH584795	87850	87852	JH584795:87851:87851:2e-10		JH584775	3578050-3588634
JH584795	234945	235238	JH584795:234945:235238:0.005		JH584775	3728100-3738600
JH584806	234783	235109	JH584806:234783:235109:0.005		JH584777	204819-214821
JH584806	2966794	2966796	JH584806:2966795:2966795:0.009		JH584777	675657-686235
JH584806	3017935	3017937	JH584806:3017936:3017936:3e-09		JH584777	834032-844379
JH584811	896765	897244	JH584811:896765:897244:3e-04		JH584777	909550-920344
JH584811	1495137	1495703	JH584811:1495137:1495703:3e-13		JH584777	1085367-1095822
JH584816	2667817	2667819	JH584816:2667818:2667818:3e-10		JH584777	1343171-1353882
JH584818	1416271	1416273	JH584818:1416272:1416272:4e-12		JH584778	1501029-1511274
JH584819	440213	440215	JH584819:440214:440214:3e-07		JH584778	1514723-1525097
JH584819	1102893	1103315	JH584819:1102893:1103315:2e-11		JH584778	1654621-1665106
JH584819	1265252	1265809	JH584819:1265252:1265809:7e-09		JH584784	909827-919829
JH584823	839666	839668	JH584823:839667:839667:4e-12		JH584784	2958793-2968795
JH584823	1248391	1248855	JH584823:1248391:1248855:6e-06		JH584795	82850-92852
JH584824	50320	50745	JH584824:50320:50745:0.005		JH584795	229945-240238
JH584824	2957053	2957055	JH584824:2957054:2957054:6e-09		JH584806	229783-240109
JH584828	29585	29587	JH584828:29586:29586:4e-13		JH584806	2961794-2971796
JH584828	2635326	2635613	JH584828:2635326:2635613:1e-05		JH584806	3012935-3022937
JH584829	256321	257070	JH584829:256321:257070:3e-06		JH584811	891765-902244
JH584829	323183	323668	JH584829:323183:323668:7e-07		JH584811	1490137-1500703
JH584829	345143	345604	JH584829:345143:345604:2e-09		JH584816	2662817-2672819
JH584829	435416	435418	JH584829:435417:435417:6e-07		JH584818	1411271-1421273
JH584829	1948690	1948692	JH584829:1948691:1948691:5e-06		JH584819	435213-445215
JH584829	2761996	2762346	JH584829:2761996:2762346:1e-07		JH584819	1097893-1108315
JH584832	85796	86251	JH584832:85796:86251:2e-07		JH584819	1260252-1270809
JH584832	488187	488189	JH584832:488188:488188:6e-11		JH584823	834666-844668
JH584833	1098997	1098999	JH584833:1098998:1098998:3e-11		JH584823	1243391-1253855
JH584833	1332003	1332386	JH584833:1332003:1332386:5e-05		JH584824	45320-55745
JH584833	1548112	1548597	JH584833:1548112:1548597:4e-04		JH584824	2952053-2962055
JH584833	1642567	1643052	JH584833:1642567:1643052:2e-05		JH584828	24585-34587
JH584833	1650706	1651332	JH584833:1650706:1651332:7e-06		JH584828	2630326-2640613
JH584833	1701626	1702309	JH584833:1701626:1702309:6e-06		JH584829	251321-262070
JH584833	2156322	2156324	JH584833:2156323:2156323:0.001		JH584829	318183-328668
JH584835	1662497	1662499	JH584835:1662498:1662498:1e-10		JH584829	340143-350604
JH584835	1894615	1894617	JH584835:1894616:1894616:0.005		JH584829	430416-440418
JH584850	639046	639621	JH584850:639046:639621:4e-06		JH584829	1943690-1953692
JH584850	1881655	1882065	JH584850:1881655:1882065:2e-13		JH584829	2756996-2767346
JH584850	2269151	2269153	JH584850:2269152:2269152:1e-05		JH584832	80796-91251
JH584861	783513	784196	JH584861:783513:784196:2e-12		JH584832	483187-493189
JH584861	2222272	2222871	JH584861:2222272:2222871:4e-15		JH584833	1093997-1103999
JH584867	520791	521333	JH584867:520791:521333:1e-04		JH584833	1327003-1337386
JH584867	1032418	1032420	JH584867:1032419:1032419:8e-06		JH584833	1543112-1553597
JH584867	1245118	1245120	JH584867:1245119:1245119:1e-04		JH584833	1637567-1648052
JH584867	1479977	1479979	JH584867:1479978:1479978:5e-11		JH584833	1645706-1656332
JH584869	824434	824436	JH584869:824435:824435:3e-10		JH584833	1696626-1707309
JH584874	177171	177173	JH584874:177172:177172:2e-05		JH584833	2151322-2161324
JH584874	1140825	1141511	JH584874:1140825:1141511:3e-11		JH584835	1657497-1667499
JH584874	1155445	1156137	JH584874:1155445:1156047:8e-08;JH584874:1155451:1156137:3e-04		JH584835	1889615-1899617
JH584874	1309606	1310112	JH584874:1309606:1310112:3e-05		JH584850	634046-644621
JH584874	1472733	1473407	JH584874:1472733:1473407:1e-07		JH584850	1876655-1887065
JH584874	1597219	1597221	JH584874:1597220:1597220:9e-08		JH584850	2264151-2274153
JH584874	1838902	1839585	JH584874:1838902:1839585:8e-11		JH584861	778513-789196
JH584877	307174	307176	JH584877:307175:307175:3e-06		JH584861	2217272-2227871
JH584877	599161	599163	JH584877:599162:599162:7e-04		JH584867	515791-526333
JH584877	889875	890663	JH584877:889875:890663:4e-13		JH584867	1027418-1037420
JH584877	1495607	1495609	JH584877:1495608:1495608:2e-06		JH584867	1240118-1250120
JH584885	359379	359381	JH584885:359380:359380:3e-11		JH584867	1474977-1484979
JH584885	469306	469308	JH584885:469307:469307:0.001		JH584869	819434-829436
JH584889	980282	980704	JH584889:980282:980704:6e-09		JH584874	172171-182173
JH584890	172571	173002	JH584890:172571:173002:9e-06		JH584874	1135825-1146511
JH584890	373783	374217	JH584890:373783:374217:0.002		JH584874	1150445-1161137
JH584890	426762	427124	JH584890:426762:427124:5e-07		JH584874	1304606-1315112
JH584890	448471	449154	JH584890:448471:449154:7e-17		JH584874	1467733-1478407
JH584906	133699	133701	JH584906:133700:133700:4e-11		JH584874	1592219-1602221
JH584909	148800	148802	JH584909:148801:148801:4e-10		JH584874	1833902-1844585
JH584909	270317	270319	JH584909:270318:270318:5e-05		JH584877	302174-312176
JH584909	512397	512924	JH584909:512397:512924:1e-05		JH584877	594161-604163
JH584925	268339	268341	JH584925:268340:268340:2e-10		JH584877	884875-895663
JH584925	586697	586699	JH584925:586698:586698:9e-08		JH584877	1490607-1500609
JH584929	665154	665156	JH584929:665155:665155:5e-15		JH584885	354379-364381
JH584932	119289	119291	JH584932:119290:119290:2e-10		JH584885	464306-474308
JH584932	309099	309207	JH584932:309100:309100:0.004;JH584932:309206:309206:0.004		JH584889	975282-985704
JH584932	391236	391238	JH584932:391237:391237:3e-04		JH584890	167571-178002
JH584932	1013218	1013220	JH584932:1013219:1013219:2e-12		JH584890	368783-379217
JH584946	66864	67637	JH584946:66864:67616:2e-13;JH584946:66942:67637:1e-05		JH584890	421762-432124
JH584946	333608	333610	JH584946:333609:333609:4e-06		JH584890	443471-454154
JH584947	778421	779101	JH584947:778421:779101:5e-11		JH584906	128699-138701
JH584947	837399	837401	JH584947:837400:837400:3e-04		JH584909	143800-153802
JH584951	9955	10392	JH584951:9955:10392:9e-05		JH584909	265317-275319
JH584951	348209	348211	JH584951:348210:348210:8e-05		JH584909	507397-517924
JH584951	352362	352364	JH584951:352363:352363:6e-05		JH584925	263339-273341
JH584951	358131	358133	JH584951:358132:358132:4e-11		JH584925	581697-591699
JH584951	390165	390167	JH584951:390166:390166:7e-05		JH584929	660154-670156
JH584951	429474	429476	JH584951:429475:429475:3e-05		JH584932	114289-124291
JH584954	380612	380995	JH584954:380612:380995:1e-09		JH584932	304099-314207
JH584958	67970	67972	JH584958:67971:67971:7e-15		JH584932	386236-396238
JH584958	411522	411524	JH584958:411523:411523:2e-04		JH584932	1008218-1018220
JH584958	776865	776867	JH584958:776866:776866:4e-06		JH584946	61864-72637
JH584958	805084	805086	JH584958:805085:805085:8e-05		JH584946	328608-338610
JH584964	676280	676951	JH584964:676280:676951:2e-10		JH584947	773421-784101
JH584974	251156	251986	JH584974:251156:251986:2e-18		JH584947	832399-842401
JH584976	258937	259665	JH584976:258937:259665:3e-08		JH584951	4955-15392
JH584976	540641	540643	JH584976:540642:540642:2e-08		JH584951	343209-353211
JH584976	650489	651217	JH584976:650489:651217:7e-11		JH584951	347362-357364
JH584984	49603	50130	JH584984:49603:50130:2e-05		JH584951	353131-363133
JH584984	65353	65775	JH584984:65353:65775:2e-04		JH584951	385165-395167
JH584984	350551	351084	JH584984:350551:351084:2e-09		JH584951	424474-434476
JH584984	624256	624258	JH584984:624257:624257:6e-14		JH584954	375612-385995
JH584984	712295	712297	JH584984:712296:712296:8e-07		JH584958	62970-72972
JH584991	626884	627426	JH584991:626884:627426:3e-09		JH584958	406522-416524
JH584991	843903	844277	JH584991:843903:844277:9e-05		JH584958	771865-781867
JH584991	922853	923437	JH584991:922853:923437:0.008		JH584958	800084-810086
JH585013	153628	153630	JH585013:153629:153629:5e-09		JH584964	671280-681951
JH585013	434873	434875	JH585013:434874:434874:0.004		JH584974	246156-256986
JH585013	723863	723865	JH585013:723864:723864:2e-10		JH584976	253937-264665
JH585014	403537	403539	JH585014:403538:403538:1e-13		JH584976	535641-545643
JH585016	24255	24257	JH585016:24256:24256:3e-09		JH584976	645489-656217
JH585017	46378	46380	JH585017:46379:46379:7e-11		JH584984	44603-55130
JH585017	591354	591356	JH585017:591355:591355:0.007;JH585017:591355:591355:4e-05		JH584984	60353-70775
JH585018	652448	653047	JH585018:652448:653047:4e-12		JH584984	345551-356084
JH585022	452377	452379	JH585022:452378:452378:2e-10		JH584984	619256-629258
JH585022	460703	460714	JH585022:460704:460704:3e-05;JH585022:460713:460713:4e-13		JH584984	707295-717297
JH585022	600112	600114	JH585022:600113:600113:2e-05		JH584991	621884-632426
JH585030	172456	173028	JH585030:172456:173028:2e-10		JH584991	838903-849277
JH585035	461058	461522	JH585035:461058:461522:6e-12		JH584991	917853-928437
JH585036	204767	204769	JH585036:204768:204768:1e-04		JH585013	148628-158630
JH585036	525790	526629	JH585036:525790:526629:1e-09		JH585013	429873-439875
JH585044	168891	169427	JH585044:168891:169427:1e-07		JH585013	718863-728865
JH585044	503819	503821	JH585044:503820:503820:4e-09		JH585014	398537-408539
JH585048	223522	223524	JH585048:223523:223523:5e-12		JH585016	19255-29257
JH585094	377986	378615	JH585094:377986:378615:2e-07		JH585017	41378-51380
JH585094	410974	411642	JH585094:410974:411642:3e-10		JH585017	586354-596356
JH585101	13665	13667	JH585101:13666:13666:6e-06		JH585018	647448-658047
JH585101	89420	89422	JH585101:89421:89421:6e-04		JH585022	447377-457379
JH585101	180046	180048	JH585101:180047:180047:3e-09		JH585022	455703-465714
JH585101	295037	295486	JH585101:295037:295486:3e-06		JH585022	595112-605114
JH585103	150065	150067	JH585103:150066:150066:9e-10		JH585030	167456-178028
JH585103	290302	290619	JH585103:290302:290619:0.001		JH585035	456058-466522
JH585103	357967	358467	JH585103:357967:358467:2e-09		JH585036	199767-209769
JH585116	392831	392833	JH585116:392832:392832:1e-09		JH585036	520790-531629
JH585123	323332	323334	JH585123:323333:323333:3e-11		JH585044	163891-174427
JH585142	202836	203501	JH585142:202836:203501:4e-14		JH585044	498819-508821
JH585142	265598	266326	JH585142:265598:266326:6e-09		JH585048	218522-228524
JH585160	53445	53447	JH585160:53446:53446:6e-13		JH585094	372986-383615
JH585160	69344	69346	JH585160:69345:69345:2e-06		JH585094	405974-416642
JH585180	66220	66897	JH585180:66220:66897:2e-12		JH585101	8665-18667
JH585196	185662	185664	JH585196:185663:185663:4e-10		JH585101	84420-94422
JH585235	48411	48413	JH585235:48412:48412:2e-11		JH585101	175046-185048
JH585235	67822	67824	JH585235:67823:67823:2e-07		JH585101	290037-300486
JH585241	169693	170277	JH585241:169693:170277:2e-10		JH585103	145065-155067
JH585254	112100	112501	JH585254:112100:112501:2e-09		JH585103	285302-295619
JH585273	104769	104771	JH585273:104770:104770:5e-11		JH585103	352967-363467
JH585294	77604	78248	JH585294:77604:78248:1e-11		JH585116	387831-397833
JH585314	41545	41547	JH585314:41546:41546:8e-05		JH585123	318332-328334
JH585314	48460	48462	JH585314:48461:48461:1e-09		JH585142	197836-208501
JH585332	100050	100478	JH585332:100050:100478:5e-09		JH585142	260598-271326
JH585385	6696	6698	JH585385:6697:6697:4e-11		JH585160	48445-58447
JH585415	88928	88930	JH585415:88929:88929:2e-11		JH585160	64344-74346
JH585423	9084	9086	JH585423:9085:9085:3e-10		JH585180	61220-71897
JH585423	99091	99675	JH585423:99091:99675:1e-09		JH585196	180662-190664
JH585429	1196	1198	JH585429:1197:1197:1e-10		JH585235	43411-53413
JH585550	10627	10629	JH585550:10628:10628:9e-11		JH585235	62822-72824
JH585683	2905	2907	JH585683:2906:2906:2e-10		JH585241	164693-175277
JH585736	9905	9907	JH585736:9906:9906:1e-09		JH585254	107100-117501
JH585809	4717	4719	JH585809:4718:4718:5e-13		JH585273	99769-109771
JH585818	3883	3885	JH585818:3884:3884:4e-12		JH585294	72604-83248
JH585853	18744	18746	JH585853:18745:18745:7e-11		JH585314	36545-46547
JH586108	471	473	JH586108:472:472:1e-13		JH585314	43460-53462
JH586634	16531	16533	JH586634:16532:16532:5e-09		JH585332	95050-105478
JH586634	16776	16778	JH586634:16777:16777:5e-09		JH585385	1696-11698
JH586666	14690	15391	JH586666:14690:15391:6e-11		JH585415	83928-93930
JH586790	19369	19371	JH586790:19370:19370:4e-09		JH585423	4084-14086
JH587628	7629	7631	JH587628:7630:7630:5e-10		JH585550	5627-15629
JH588026	4219	4221	JH588026:4220:4220:6e-09		JH585736	4905-14907
JH589504	477	479	JH589504:478:478:6e-13		JH585809	0-9719
JH589681	3346	3366	JH589681:3347:3347:1e-11;JH589681:3365:3365:2e-04		JH585818	0-8885
JH590268	153	155	JH590268:154:154:2e-11		JH585853	13744-23746
					JH586634	11531-21533
					JH586634	11776-21778
					JH586666	9690-20391
					JH586790	14369-24371
